# Supplementary material for: Proximal Association of Land Management Preferences: Evidence from Family Forest Owners
Source: PLoS One. 2017 Jan 6;12(1):e0169667. doi: 10.1371/journal.pone.0169667 (PMC5218549; doi:10.1371/journal.pone.0169667)
Supplement: S1 Dataset — (XLSX) [file pone.0169667.s001.xlsx]

## Sheet: Survey responses
obs	wth	age	gender	education	income	incomeunkn	absentee	center	mill	mtnf	beauty	privacy	sawlog	past experience	woodac	sawtimvol
1	1	1	1	0	1	0	1	158.66	14.009	17.6321	1	1	1	1	100	740000000
2	1	1	1	1	1	0	1	168.317	5.96977	28.2229	0	1	1	1	120	740000000
3	1	0	1	0	1	0	1	175.504	7.62712	35.8999	1	1	0	0	150	740000000
4	1	1	1	1	1	0	1	166.352	4.6012	27.0216	1	1	1	1	450	740000000
5	1	1	1	1	1	0	1	153.149	7.6718	16.1544	0	0	1	1	230	740000000
6	0	1	1	0	0	0	1	153.344	8.03513	16.7726	0	0	1	0	55	740000000
7	1	1	1	0	0	0	1	26.0785	7.85294	4.92761	1	1	1	1	80	320000000
8	0	1	0	1	1	0	1	25.1428	9.01303	2.35697	1	0	0	0	50	320000000
9	0	1	0	0	0	1	1	121.938	8.82368	4.10033	1	1	0	1	29	520000000
10	1	1	1	0	0	0	1	115.868	6.90593	0.109567	1	1	1	1	486	520000000
11	0	0	1	0	1	0	1	116.092	7.67292	0.319874	1	1	0	0	44	520000000
12	0	1	1	0	1	0	1	121.605	5.10852	7.71285	0	1	0	0	96	520000000
13	0	0	1	1	0	0	1	6.97314	5.3818	0	1	1	0	0	40	320000000
14	0	1	1	1	1	0	1	9.47231	1.70491	0	1	0	0	0	57	320000000
15	1	1	0	0	0	1	1	8.23472	4.84896	0	0	0	0	0	50	320000000
16	1	1	0	0	0	0	1	114.973	6.47489	0	1	0	0	0	40	520000000
17	1	1	0	1	0	1	1	8.67857	3.02392	0	0	0	0	0	45	320000000
18	1	1	0	1	1	0	1	133.082	8.29407	4.21969	1	1	0	0	42	520000000
19	0	1	0	1	1	0	1	119.415	3.38269	12.4045	1	1	0	0	26	520000000
20	0	1	1	1	0	1	1	112.014	9.68256	8.19196	1	0	0	0	100	520000000
21	0	1	1	1	1	0	1	111.126	9.60669	7.36797	1	1	0	0	270	520000000
22	0	1	1	0	0	0	1	132.695	8.59611	5.29345	1	0	0	0	55	520000000
23	1	1	0	0	1	0	1	124.843	3.58247	13.7299	1	1	1	1	75	520000000
24	0	1	1	1	0	0	1	134.819	8.33938	7.14995	0	1	0	0	200	520000000
25	0	1	1	0	0	1	1	99.5116	12.1735	0	1	0	0	0	50	500000000
26	0	1	1	1	1	0	1	21.7922	15.5505	0	1	0	1	0	74	550000000
27	0	1	1	0	1	0	1	141.586	15.7729	20.8823	1	1	0	0	20	550000000
28	0	1	1	0	1	0	1	82.6272	18.8008	0	1	1	0	0	264	550000000
29	1	0	1	1	1	0	1	103.919	12.5865	20.3125	1	1	0	0	100	550000000
30	1	0	1	0	0	0	1	85.3135	17.9254	0	0	0	0	1	35	280000000
31	0	1	1	1	1	0	1	43.4556	5.37593	13.6449	0	0	0	0	150	550000000
32	1	0	1	1	1	0	1	145.377	10.9669	20.9264	1	1	0	0	120	550000000
33	0	0	1	1	1	0	1	145.892	10.4874	21.429	0	1	0	0	100	550000000
34	0	0	0	0	0	0	1	85.765	20.3194	0	0	1	0	1	1500	280000000
35	1	1	1	0	1	0	1	145.692	10.5653	21.0574	1	1	0	0	185	410000000
36	1	1	1	1	1	0	1	70.6363	19.4313	0	0	0	1	1	350	280000000
37	0	0	1	1	1	0	1	148.376	7.74605	23.2548	1	1	0	0	990	550000000
38	0	1	1	0	1	0	1	73.7582	14.8164	0	1	1	0	0	50	280000000
39	1	1	1	1	1	0	1	106.138	8.79447	21.851	1	1	0	1	500	550000000
40	0	1	1	0	0	1	1	74.2281	13.9251	0	0	1	0	0	80	280000000
41	0	1	1	0	1	0	1	74.9043	12.3188	0.982517	1	0	0	1	50	280000000
42	0	1	1	1	1	0	1	75.1939	12.4497	1.3155	1	1	1	1	70	280000000
43	0	0	1	1	1	0	1	74.9303	10.0381	0	0	1	0	0	90	280000000
44	0	1	1	1	0	1	1	91.2853	6.98358	23.7241	1	1	0	0	80	550000000
45	0	1	1	1	0	1	1	91.6845	6.47149	24.2412	0	0	0	0	75	550000000
46	0	1	0	0	0	1	1	90.6816	9.04433	21.7661	1	0	0	0	144	130000000
47	1	0	1	0	1	0	1	79.6734	16.8513	5.77805	0	0	0	1	70	280000000
48	0	0	1	0	1	0	1	78.3924	16.5428	6.4851	1	0	0	0	60	280000000
49	0	1	1	0	0	1	1	77.1483	8.65784	0	1	1	0	1	40	280000000
50	0	0	1	0	0	0	1	77.76	7.27247	0.782662	1	1	0	0	45	280000000
51	0	0	1	0	1	0	1	79.4472	16.6059	7.47829	0	0	0	1	75	280000000
52	0	1	1	1	0	1	1	79.8688	7.20487	2.36896	1	1	0	0	360	280000000
53	1	0	1	1	0	1	1	81.8118	13.2598	6.65986	1	1	0	0	125	280000000
54	0	0	0	0	0	0	1	81.3771	8.04575	3.76106	1	1	0	0	80	280000000
55	0	0	0	1	0	0	1	75.225	9.24443	5.12142	1	1	0	0	74	280000000
56	0	0	1	0	0	1	1	112.311	13.3394	23.2954	1	1	0	0	25	450000000
57	0	1	1	0	1	0	1	121.222	9.85147	18.1554	0	0	0	1	20	450000000
58	0	1	1	1	1	0	1	121.109	13.7445	14.9807	0	0	0	0	100	450000000
59	0	1	1	0	0	0	1	123.624	11.1173	12.7919	0	0	0	1	70	450000000
60	1	1	1	1	1	0	1	124.36	11.6486	11.479	1	0	1	0	500	450000000
61	0	1	1	0	1	0	0	6.70141	3.68433	0	1	1	0	0	23	320000000
62	0	1	1	1	1	0	0	7.87928	4.60926	0	1	0	0	0	129	320000000
63	0	1	1	1	0	1	0	224.77	1.59285	0	0	0	0	0	36	320000000
64	0	1	0	0	0	1	0	6.71126	3.32797	0	1	1	0	0	35	320000000
65	0	1	1	0	0	1	0	8.7892	1.41442	0	0	1	0	0	35	320000000
66	0	1	0	0	0	0	0	6.79757	3.71226	0	1	1	0	0	30	320000000
67	0	1	1	0	0	1	0	113.137	11.0879	23.0779	1	1	0	1	30	450000000
68	0	0	1	0	1	0	0	121.54	6.49237	15.3659	1	0	0	1	30	450000000
69	0	1	1	1	0	1	0	121.665	10.6284	13.6601	1	1	0	0	20	450000000
70	0	1	0	1	0	1	0	125.593	9.92172	10.5879	1	1	0	0	120	450000000
71	0	1	1	1	0	0	0	113.565	10.9158	22.7339	0	1	1	0	45	450000000
72	0	1	1	1	1	0	0	112.784	13.6354	22.7816	1	1	0	0	30	450000000
73	0	1	1	1	0	1	0	118.561	7.263	17.5525	1	1	0	0	85	450000000
74	0	1	0	0	0	0	0	126.048	11.017	9.62222	1	1	0	0	50	450000000
75	0	1	0	0	0	1	0	116.758	13.7645	18.0386	1	1	0	0	45	450000000
76	0	1	0	0	0	0	0	124.577	12.4439	10.9378	0	0	0	1	60	450000000
77	0	1	0	0	1	0	0	111.092	9.71832	25.3497	1	1	0	0	40	450000000
78	0	1	0	0	0	0	0	111.348	8.83265	25.3528	1	1	0	1	50	450000000
79	0	1	1	0	0	0	0	113.798	15.2862	21.0437	1	1	0	0	60	450000000
80	0	1	1	0	0	0	0	118.402	8.29158	17.3131	0	0	1	0	40	450000000
81	0	1	1	0	0	0	0	114.381	15.9673	20.543	1	1	0	0	25	450000000
82	0	0	0	0	1	0	0	111.511	8.61134	25.2682	0	1	0	0	25	450000000
83	0	0	0	0	0	0	0	122.615	12.5178	13.442	0	0	0	0	220	450000000
84	0	1	1	1	0	1	0	122.794	3.8e-05	12.7097	1	1	0	0	70	520000000
85	1	1	1	1	0	1	0	122.794	3.8e-05	12.7097	1	1	0	1	2800	520000000
86	0	1	1	0	0	1	0	122.794	3.8e-05	12.7097	0	1	0	0	60	520000000
87	1	1	1	0	0	0	0	122.794	3.8e-05	12.7097	1	1	0	1	50	520000000
88	1	1	0	0	0	0	0	122.794	3.8e-05	12.7097	1	1	0	0	212	520000000
89	0	1	1	0	0	0	0	108.037	10.6595	64.1894	1	1	0	0	65	190000000
90	0	1	1	0	1	0	0	95.1924	17.3574	2.47817	0	1	1	1	200	580000000
91	0	1	1	1	0	1	0	133.106	8.07241	14.9782	1	1	0	1	45	580000000
92	0	1	1	0	0	1	0	108.834	12.2699	2.46127	1	1	1	0	700	580000000
93	0	1	1	0	0	0	0	118.415	3.76174	9.53528	1	1	0	1	25	580000000
94	0	1	1	0	1	0	0	117.913	3.2949	9.59829	0	0	0	1	90	580000000
95	0	1	1	0	1	0	0	128.838	6.22882	9.75016	0	1	0	1	55	580000000
96	0	0	0	0	0	1	0	123.266	2.22921	6.22918	1	1	0	1	67	580000000
97	0	1	1	1	0	1	0	54.6946	0.980277	1.18097	0	1	0	1	400	740000000
98	0	1	1	0	1	0	0	148.304	10.8703	46.8727	1	1	0	0	112	740000000
99	0	1	1	0	0	0	0	50.4673	5.46081	3.03608	1	1	0	1	260	740000000
100	0	1	0	0	0	1	0	52.4619	3.36058	4.62248	1	1	0	1	85	740000000
101	0	1	1	0	0	0	0	57.5112	8.80796	0	1	0	0	0	70	740000000
102	0	1	1	0	0	0	0	56.1839	3.99886	0	1	1	0	1	200	740000000
103	0	1	1	0	0	1	0	201.701	0.000213	0	1	1	0	0	500	740000000
104	0	0	1	0	0	0	0	120.977	0.95306	6.36104	1	1	0	0	68	740000000
105	0	0	1	0	0	1	0	90.6016	8.1667	22.6302	0	1	0	1	285	550000000
106	0	1	1	0	0	0	0	92.5183	6.65401	24.5556	1	1	0	0	285	550000000
107	0	0	1	1	0	0	0	92.8019	6.07574	25.0553	1	1	0	0	25	550000000
108	0	1	1	1	1	0	0	108.655	7.92215	13.4683	1	0	0	0	100	550000000
109	0	1	0	0	0	0	0	82.9391	18.4705	0	0	0	0	1	120	550000000
110	0	1	0	0	0	0	0	104.794	17.1784	0	1	1	0	0	20	550000000
111	0	1	0	0	0	0	0	20.6812	15.4029	0	1	0	0	1	100	550000000
112	0	1	1	0	0	1	0	105.085	12.7499	20.9195	1	1	0	0	28	550000000
113	0	1	1	0	0	0	0	19.3843	16.7635	0	1	1	0	1	100	550000000
114	0	1	1	0	0	1	0	102.812	13.4988	0	0	0	0	1	30	550000000
115	0	1	1	0	0	0	0	104.794	17.1784	0	1	1	0	1	20	550000000
116	0	0	0	0	0	1	0	104.794	17.1784	0	1	1	0	0	28	550000000
117	1	0	0	1	0	1	0	41.2925	15.235	3.30117	0	0	0	0	75	550000000
118	1	0	1	1	1	0	0	144.369	10.7128	19.6236	0	0	0	0	90	550000000
119	0	0	1	0	0	0	0	103.783	12.3066	20.0476	1	0	0	0	27	550000000
120	0	0	0	0	1	0	0	98.1353	4.32928	61.2136	1	1	0	0	53	780000000
121	0	0	1	0	0	1	0	87.9592	6.33438	49.9891	1	1	0	0	27	780000000
122	0	1	0	1	1	0	0	91.8601	4.61706	51.1221	1	1	0	0	190	780000000
123	0	1	1	1	1	0	0	82.159	12.0152	45.2088	1	1	0	0	600	780000000
124	0	0	1	0	1	0	0	103.597	9.73206	60.0522	1	1	0	0	35	780000000
125	0	1	1	0	0	1	0	107.594	5.07562	65.5316	0	1	0	0	50	780000000
126	0	1	1	0	0	1	0	84.9707	10.4169	52.2763	1	1	0	1	290	780000000
127	0	1	1	0	0	0	0	98.09	0.386331	1.4574	1	1	0	0	104	780000000
128	1	0	0	0	1	0	0	101.522	9.023	58.673	1	1	0	1	22	780000000
129	0	1	1	0	1	0	0	90.088	8.2387	47.704	1	1	0	0	42	780000000
130	0	0	0	0	0	1	0	150.192	5.88902	15.8105	0	1	0	1	60	740000000
131	0	0	1	0	1	0	0	238.518	7.25852	14.4474	1	1	0	0	60	740000000
132	0	0	1	0	0	0	0	172.52	7.63205	32.0984	0	0	0	0	28	740000000
133	0	0	1	0	0	0	0	151.335	6.84037	16.5341	1	1	0	0	25	740000000
134	0	1	1	0	0	1	0	174.897	7.95696	34.8588	1	1	0	0	30	740000000
135	0	1	1	0	0	1	0	172.52	7.63205	32.0984	1	1	0	0	52	740000000
136	0	1	1	0	0	1	0	162.761	2.40306	28.9711	1	1	0	0	55	740000000
137	0	0	1	0	1	0	0	168.745	3.67111	32.5606	1	1	0	1	40	740000000
138	0	0	1	0	0	1	0	114.955	0.000162	3.72849	1	1	0	0	20	680000000
139	0	1	1	0	0	0	0	144.117	0.000241	13.8557	0	0	0	0	40	680000000
140	0	0	1	1	1	0	0	144.117	0.000241	13.8557	1	1	0	1	138	680000000
141	0	1	1	1	1	0	0	144.117	0.000241	13.8557	0	0	0	0	50	680000000
142	0	1	1	1	1	0	0	137.044	0.000115	12.4154	0	1	0	1	900	680000000
143	0	1	1	0	0	0	0	144.117	0.000241	13.8557	0	0	0	1	40	680000000
144	1	1	1	0	0	1	0	144.117	0.000241	13.8557	1	1	0	0	200	680000000
145	0	1	1	0	0	0	0	114.955	0.000162	3.72849	0	1	0	1	100	680000000
146	0	1	1	0	1	0	0	144.117	0.000241	13.8557	1	1	0	1	200	680000000
147	0	1	1	1	0	0	0	136.11	0.00019	8.06152	0	1	0	0	50	590000000
148	0	1	0	0	1	0	0	136.11	0.00019	8.06152	1	1	0	0	20	590000000
149	0	1	0	0	0	1	0	136.11	0.00019	8.06152	0	1	0	0	31	590000000
150	0	0	1	0	0	1	0	128.99	8.60819	7.81111	1	1	0	0	30	590000000
151	0	1	1	0	0	0	0	67.3089	3.8e-05	12.7097	1	1	0	0	20	590000000
152	0	1	1	0	0	1	0	128.99	8.60819	7.81111	1	1	0	0	23	590000000
153	0	1	0	0	0	1	0	136.11	0.00019	8.06152	1	0	0	1	81	590000000
154	0	0	1	0	1	0	0	128.99	8.60819	7.81111	1	1	0	0	65	590000000
155	0	1	0	0	0	1	0	65.3914	9.12027	16.8633	1	1	0	0	40	480000000
156	0	1	1	0	1	0	0	102.012	11.3401	0	1	1	0	0	450	480000000
157	0	1	1	0	1	0	0	73.3507	6.14727	5.07901	1	0	0	1	80	480000000
158	0	1	1	0	0	0	0	64.3276	10.3023	19.2326	1	1	0	1	140	480000000
159	0	1	1	0	0	0	0	113.904	11.4272	19.8822	1	0	0	1	60	480000000
160	0	1	1	0	0	0	0	77.8503	12.8639	0	1	1	1	1	40	480000000
161	0	1	1	1	1	0	0	72.9703	6.19366	5.87289	1	1	0	1	1200	480000000
162	0	1	0	1	0	1	0	71.1884	20.8133	11.4915	1	1	0	1	500	280000000
163	0	0	1	0	0	1	0	72.3572	20.125	13.4735	0	1	0	1	70	280000000
164	0	1	1	0	0	1	0	73.9455	13.9627	1.16355	0	1	0	0	23	280000000
165	0	1	1	0	1	0	0	77.5701	11.0083	7.29009	1	1	0	0	29	280000000
166	0	1	1	0	0	0	0	73.2011	11.9584	0	0	1	0	1	35	280000000
167	0	1	0	1	0	1	0	113.067	4.10903	5.47113	1	1	0	0	50	500000000
168	0	1	1	1	1	0	0	104.025	3.8e-05	12.7097	1	1	0	0	100	500000000
169	1	1	1	0	0	0	0	91.8262	0.000224	1.6372	1	1	1	1	1000	500000000
170	0	1	1	0	0	1	0	104.963	0.000139	2.31286	1	0	0	1	400	500000000
171	0	1	1	0	0	0	0	115.061	0.000162	3.72849	1	1	0	0	75	110000000
172	0	1	1	1	1	0	0	102.572	0.000173	10.1978	1	1	0	0	70	110000000
173	0	1	1	0	0	0	0	102.572	0.000173	10.1978	1	1	0	0	110	110000000
174	0	1	1	1	1	0	0	104.794	17.1784	0	1	1	0	0	506	140000000
175	1	1	1	0	1	0	0	26.409	7.63204	0.820733	0	0	0	0	30	320000000
176	1	1	1	0	1	0	0	5.68463	3.43895	0	0	1	0	0	390	320000000
177	1	1	1	0	1	0	0	7.21155	5.30406	0	0	1	0	1	40	320000000
178	0	1	0	0	1	0	0	29.0382	3.23269	0	0	1	0	0	30	320000000
179	1	1	1	1	1	0	0	28.4327	5.86096	0	1	1	0	1	40	320000000
180	0	0	1	0	1	0	0	55.6225	4.59914	0	1	1	0	0	80	320000000
181	0	0	1	0	0	0	0	96.3945	0.00012	22.6752	0	0	0	0	40	450000000
182	1	0	1	0	1	0	0	89.574	10.0098	25.1788	1	1	0	0	20	450000000
183	1	1	1	0	1	0	0	120.213	6.25496	14.7335	1	1	1	0	64	450000000
184	1	1	1	0	1	0	0	121.224	11.7533	17.5896	1	0	0	0	20	450000000
185	0	1	1	1	1	0	0	133.027	10.536	3.59654	0	0	0	0	140	450000000
186	0	1	1	1	1	0	0	132.497	6.46774	3.95438	1	0	0	0	50	450000000
187	0	0	1	0	0	0	0	122.189	6.63318	14.7145	0	0	0	1	400	450000000
188	0	1	1	0	1	0	0	109.517	11.9663	25.7095	0	1	0	1	90	450000000
189	0	1	1	0	1	0	0	126.117	14.6402	10.01	0	0	0	1	40	450000000
190	0	1	1	0	1	0	0	119.407	9.65903	16.1155	0	1	0	0	300	450000000
191	0	1	1	0	0	0	0	113.222	9.12089	21.6955	0	0	1	1	32	450000000
192	0	1	1	0	0	1	0	113.028	12.2728	21.9722	1	1	0	1	80	450000000
193	1	0	1	0	1	0	0	95.682	11.7683	22.9863	1	1	1	0	120	450000000
194	0	0	1	0	0	1	0	113.241	6.6232	25.6112	1	1	0	0	20	450000000
195	1	0	1	1	1	0	0	105.511	9.34923	17.1787	1	0	0	0	25	450000000
196	1	1	1	1	1	0	0	122.794	3.8e-05	12.7097	1	1	1	1	1800	520000000
197	0	0	0	0	1	0	0	122.794	3.8e-05	12.7097	1	1	0	1	30	520000000
198	1	0	1	1	1	0	0	97.3029	0.000184	0	1	1	0	1	30	520000000
199	0	0	0	0	0	0	0	122.794	3.8e-05	12.7097	0	0	0	0	240	520000000
200	0	0	0	0	0	0	0	105.223	15.0424	6.42329	1	1	0	1	50	670000000
201	0	1	1	1	1	0	0	108.419	9.81509	5.43979	1	1	1	1	120	580000000
202	1	1	1	1	1	0	0	126.277	4.01283	6.6927	1	1	0	1	38	580000000
203	0	1	1	0	1	0	0	108.488	10.4397	4.84864	1	1	0	0	60	580000000
204	0	1	1	0	0	1	0	106.66	10.1152	5.34851	1	1	0	1	160	580000000
205	1	1	1	1	0	0	0	112.476	10.7854	1.36913	1	1	1	1	55	580000000
206	1	1	1	1	0	1	0	144.117	0.000241	13.8557	0	1	1	1	90	580000000
207	1	1	1	1	0	1	0	142.269	0.000224	20.0756	1	1	1	1	400	580000000
208	1	1	1	1	0	1	0	129.492	4.98019	9.65964	0	1	0	1	30	580000000
209	1	1	1	0	1	0	0	131.807	7.47499	13.9797	0	1	0	1	300	580000000
210	0	1	1	1	0	0	0	55.0915	0.000203	1.67378	1	1	1	1	280	740000000
211	1	0	1	0	0	0	0	54.6946	0.980277	1.18097	1	1	0	1	50	740000000
212	0	1	1	1	1	0	0	52.777	2.91038	4.26152	1	1	0	0	45	740000000
213	1	1	1	0	0	0	0	63.8973	0.000213	0	1	1	0	1	45	740000000
214	0	1	1	0	1	0	0	24.8796	4.24461	4.63371	1	1	0	1	297	740000000
215	1	1	1	1	0	0	0	50.4241	6.69685	1.82884	0	1	0	1	60	740000000
216	1	0	1	0	0	0	0	54.6946	0.980277	1.18097	1	0	0	1	117	740000000
217	1	1	1	0	0	0	0	55.0915	0.000203	1.67378	1	1	0	1	190	740000000
218	1	1	1	0	0	0	0	99.6469	15.312	0	0	0	1	1	114	550000000
219	0	1	1	1	0	1	0	38.2686	10.3823	19.736	1	1	0	0	350	550000000
220	0	1	1	1	0	1	0	55.7399	6.14727	5.07901	1	0	0	0	600	550000000
221	1	0	1	0	1	0	0	104.794	17.1784	0	0	1	1	1	175	550000000
222	0	0	1	0	0	0	0	109.591	7.02605	12.7116	1	1	0	1	200	550000000
223	1	1	1	0	1	0	0	39.9849	8.31263	22.0736	1	1	0	1	320	550000000
224	1	0	1	0	1	0	0	103.747	14.282	0	1	1	0	1	75	550000000
225	0	0	0	0	0	0	0	109.591	7.02605	12.7116	1	1	1	0	357	550000000
226	0	0	0	0	0	0	0	102.025	12.7633	0	0	0	0	1	110	550000000
227	1	1	1	1	0	0	0	99.5194	8.67827	64.8353	0	1	0	1	130	780000000
228	0	1	0	0	1	0	0	91.0012	3.39187	52.2706	1	1	0	1	90	780000000
229	1	1	1	0	0	0	0	98.0607	9.71799	65.2158	0	0	0	1	100	780000000
230	0	1	1	1	1	0	0	90.1515	4.04395	52.8934	1	1	0	0	26	780000000
231	1	0	1	0	1	0	0	90.4437	3.7052	52.6798	1	1	0	1	20	780000000
232	0	1	1	0	1	0	0	101.717	8.88014	58.8814	0	1	0	1	90	780000000
233	1	1	1	0	1	0	0	105.822	9.99894	62.4343	1	1	0	1	160	780000000
234	0	1	1	0	0	0	0	174.302	5.75192	35.5152	1	1	0	1	140	740000000
235	1	1	1	1	1	0	0	172.673	4.85969	33.4044	1	1	0	0	215	740000000
236	1	1	1	0	0	0	0	165.124	0.000138	30.5697	0	0	1	1	25	740000000
237	1	1	1	0	0	0	0	159.396	6.1645	24.6647	1	1	1	1	35	740000000
238	1	0	1	0	0	1	0	173.242	4.64691	35.2165	1	1	0	1	200	740000000
239	0	1	1	0	0	0	0	165.124	0.000138	30.5697	0	0	0	1	200	740000000
240	0	1	1	0	0	1	0	165.452	5.97431	25.7959	1	1	0	0	245	740000000
241	1	0	1	0	0	0	0	158.829	7.29606	23.3345	1	0	0	1	77	740000000
242	1	1	1	1	0	1	0	160.718	9.07559	21.6763	0	0	0	1	300	740000000
243	0	1	0	0	0	0	0	148.791	3.13663	12.1035	1	1	1	1	230	740000000
244	0	1	1	0	0	0	0	150.596	8.70384	9.29144	1	1	0	0	275	740000000
245	0	1	1	0	1	0	0	152.39	8.76601	11.5133	1	1	0	1	90	740000000
246	0	1	1	0	0	0	0	150.192	5.88902	15.8105	1	1	0	0	200	740000000
247	0	1	1	0	0	0	0	153.516	8.18086	16.8507	0	0	0	1	37	740000000
248	1	0	1	0	1	0	0	156.368	12.1084	15.3005	0	1	0	1	1250	740000000
249	0	0	1	0	1	0	0	156.673	9.69136	21.0068	0	1	0	1	120	740000000
250	0	1	1	0	1	0	0	73.9781	17.2741	15.7841	0	1	0	0	205	520000000
251	1	1	1	0	0	1	0	115.001	0.000143	0	1	1	1	1	40	680000000
252	1	1	1	0	0	0	0	147.849	0.000224	1.6372	0	1	1	0	120	680000000
253	1	1	0	1	0	1	0	130.671	8.8e-05	0.199094	0	0	0	1	160	680000000
254	1	1	1	1	1	0	0	115.001	0.000143	0	0	0	1	1	11400	680000000
255	1	1	1	0	0	1	0	141.001	10.4372	6.5249	0	0	0	1	150	680000000
256	0	1	1	0	0	0	0	144.117	0.000241	13.8557	1	0	0	1	300	680000000
257	1	1	1	0	1	0	0	144.117	0.000241	13.8557	1	1	0	1	70	680000000
258	1	0	1	0	0	1	0	144.117	12.509	13.8557	1	1	0	1	80	680000000
259	1	1	1	0	0	1	0	79.2654	0.000241	7.81111	1	1	1	1	290	590000000
260	0	1	1	0	0	1	0	136.322	8.60819	7.81111	1	1	1	1	290	590000000
261	1	0	1	1	1	0	0	128.027	14.4829	3.10599	1	0	0	0	45	590000000
262	0	1	1	1	0	0	0	128.99	8.60819	7.81111	1	1	0	0	25	590000000
263	1	1	0	1	0	0	0	128.822	7.95406	6.91822	1	1	1	0	50	590000000
264	0	1	0	1	1	0	0	136.11	0.00019	8.06152	1	1	0	0	74	590000000
265	0	1	1	0	0	0	0	116.963	7.10024	1.47271	1	1	1	0	30	590000000
266	0	1	1	0	0	0	0	128.99	8.60819	7.81111	1	1	1	1	80	590000000
267	0	0	1	1	0	1	0	136.11	0.00019	8.06152	1	1	0	0	40	590000000
268	0	1	1	0	0	0	0	126.848	13.2111	5.32043	0	0	0	1	30	590000000
269	0	1	1	1	0	0	0	60.2469	3.09652	13.2516	1	1	0	0	32	480000000
270	0	1	0	0	0	0	0	57.112	5.07136	12.1826	1	0	0	0	30	480000000
271	1	0	1	0	1	0	0	73.3507	6.14727	5.07901	0	0	0	0	45	480000000
272	0	1	1	1	1	0	0	49.6079	1.44913	4.95681	0	1	1	1	20	480000000
273	0	1	1	1	1	0	0	57.7	0.904037	13.8836	1	1	0	1	160	480000000
274	0	0	1	0	0	1	0	73.3507	6.14727	5.07901	1	1	0	0	37	480000000
275	1	1	1	0	1	0	0	74.9394	10.5945	6.33542	1	1	0	1	225	480000000
276	0	1	1	0	0	0	0	75.6098	10.5874	0	1	0	0	1	400	480000000
277	0	0	0	1	0	1	0	72.9703	6.19366	5.87289	1	1	0	0	150	480000000
278	0	1	1	1	1	0	0	73.8141	6.39589	3.89387	1	1	0	0	40	480000000
279	1	0	1	0	0	1	0	50.618	2.53225	5.907	1	1	0	1	675	480000000
280	1	0	1	1	0	0	0	95.9621	11.2387	6.993	0	0	0	1	160	480000000
281	1	1	1	1	1	0	0	75.0527	18.7007	2.80248	1	1	1	0	35	280000000
282	1	1	1	0	1	0	0	90.503	16.0284	0	1	1	0	1	50	280000000
283	1	1	1	0	1	0	0	80.089	16.9931	6.1951	1	1	0	1	50	280000000
284	1	1	1	0	1	0	0	74.7488	12.9007	0	0	1	1	1	200	280000000
285	0	1	1	1	0	1	0	74.2592	17.3574	2.47817	0	1	0	0	70	280000000
286	1	1	1	0	0	1	0	71.1884	20.8133	11.4915	0	0	0	1	126	280000000
287	0	1	1	1	1	0	0	79.1952	2.34704	0.087159	1	0	0	0	35	280000000
288	1	1	1	1	1	0	0	85.6331	18.6266	0	1	1	0	0	90	280000000
289	1	1	1	0	0	0	0	73.2382	20.2652	14.3204	0	0	0	0	100	280000000
290	0	1	1	0	0	0	0	71.1884	20.8133	11.4915	1	1	1	1	650	280000000
291	0	1	1	1	0	1	0	81.2907	8.93752	4.12517	1	0	0	1	325	280000000
292	0	1	0	0	1	0	0	72.3446	20.115	13.4606	1	1	0	0	23	280000000
293	0	1	1	0	0	1	0	77.142	11.4494	7.66727	1	1	0	1	600	280000000
294	0	0	1	1	1	0	0	75.1997	18.2444	2.05647	1	1	0	0	114	280000000
295	0	0	1	1	1	0	0	104.963	0.000139	2.31286	1	1	0	1	60	500000000
296	0	0	1	1	1	0	0	104.963	0.000139	2.31286	0	0	0	1	320	500000000
297	1	1	1	1	0	1	0	104.963	0.000139	2.31286	1	0	1	1	71	500000000
298	1	0	1	0	0	0	0	104.963	0.000139	2.31286	1	0	1	1	1000	500000000
299	1	0	1	0	1	0	0	113.067	4.10903	5.47113	1	1	0	0	20	500000000
300	0	1	1	1	1	0	0	104.963	0.000139	2.31286	1	1	0	1	650	500000000
301	1	1	1	0	1	0	0	104.963	0.000139	2.31286	1	1	1	1	7000	500000000
302	0	1	1	0	0	0	0	51.7021	0.000139	2.31286	0	1	1	1	321	500000000
303	1	0	1	0	0	0	0	104.963	0.000139	2.31286	1	1	1	1	53	500000000
304	1	1	1	0	1	0	0	115.676	0.000126	13.4622	1	1	0	1	520	500000000
305	1	1	1	0	1	0	0	104.963	0.000139	2.31286	1	1	0	1	105	500000000
306	1	0	1	0	0	0	0	51.7021	0.000139	2.31286	0	1	1	1	90	500000000
307	1	1	1	0	0	1	0	115.061	0.000162	3.72849	0	1	0	1	50	110000000
308	1	0	1	0	1	0	0	102.572	0.000173	10.1978	1	1	0	0	20	110000000
309	1	0	1	1	1	0	0	128.732	0.000173	10.1978	1	0	0	0	20	110000000
310	1	1	0	0	0	0	0	100.792	0.000173	10.1978	1	1	0	1	280	110000000

## Sheet: Responses probit estimation
obs	wth	age	gender	education	income	incomeunkn	absentee	center	mill	mtnf	beauty	privacy	sawlog	pastexperience	woodac	sawtimvol
1	1	1	1	0	1	0	1	158.66	14.009	17.6321	1	1	1	1	100	740000000
2	1	1	1	1	1	0	1	168.317	5.96977	28.2229	0	1	1	1	120	740000000
3	1	0	1	0	1	0	1	175.504	7.62712	35.8999	1	1	0	0	150	740000000
4	1	1	1	1	1	0	1	166.352	4.6012	27.0216	1	1	1	1	450	740000000
5	1	1	1	1	1	0	1	153.149	7.6718	16.1544	0	0	1	1	230	740000000
6	0	1	1	0	0	0	1	153.344	8.03513	16.7726	0	0	1	0	55	740000000
7	1	1	1	0	0	0	1	26.0785	7.85294	4.92761	1	1	1	1	80	320000000
8	0	1	0	1	1	0	1	25.1428	9.01303	2.35697	1	0	0	0	50	320000000
9	0	1	0	0	0	1	1	121.938	8.82368	4.10033	1	1	0	1	29	520000000
10	1	1	1	0	0	0	1	115.868	6.90593	0.109567	1	1	1	1	486	520000000
11	0	0	1	0	1	0	1	116.092	7.67292	0.319874	1	1	0	0	44	520000000
12	0	1	1	0	1	0	1	121.605	5.10852	7.71285	0	1	0	0	96	520000000
13	0	0	1	1	0	0	1	6.97314	5.3818	0	1	1	0	0	40	320000000
14	0	1	1	1	1	0	1	9.47231	1.70491	0	1	0	0	0	57	320000000
15	1	1	0	0	0	1	1	8.23472	4.84896	0	0	0	0	0	50	320000000
16	1	1	0	0	0	0	1	114.973	6.47489	0	1	0	0	0	40	520000000
17	1	1	0	1	0	1	1	8.67857	3.02392	0	0	0	0	0	45	320000000
18	1	1	0	1	1	0	1	133.082	8.29407	4.21969	1	1	0	0	42	520000000
19	0	1	0	1	1	0	1	119.415	3.38269	12.4045	1	1	0	0	26	520000000
20	0	1	1	1	0	1	1	112.014	9.68256	8.19196	1	0	0	0	100	520000000
21	0	1	1	1	1	0	1	111.126	9.60669	7.36797	1	1	0	0	270	520000000
22	0	1	1	0	0	0	1	132.695	8.59611	5.29345	1	0	0	0	55	520000000
23	1	1	0	0	1	0	1	124.843	3.58247	13.7299	1	1	1	1	75	520000000
24	0	1	1	1	0	0	1	134.819	8.33938	7.14995	0	1	0	0	200	520000000
25	0	1	1	0	0	1	1	99.5116	12.1735	0	1	0	0	0	50	500000000
26	0	1	1	1	1	0	1	21.7922	15.5505	0	1	0	1	0	74	550000000
27	0	1	1	0	1	0	1	141.586	15.7729	20.8823	1	1	0	0	20	550000000
28	0	1	1	0	1	0	1	82.6272	18.8008	0	1	1	0	0	264	550000000
29	1	0	1	1	1	0	1	103.919	12.5865	20.3125	1	1	0	0	100	550000000
30	1	0	1	0	0	0	1	85.3135	17.9254	0	0	0	0	1	35	280000000
31	0	1	1	1	1	0	1	43.4556	5.37593	13.6449	0	0	0	0	150	550000000
32	1	0	1	1	1	0	1	145.377	10.9669	20.9264	1	1	0	0	120	550000000
33	0	0	1	1	1	0	1	145.892	10.4874	21.429	0	1	0	0	100	550000000
34	0	0	0	0	0	0	1	85.765	20.3194	0	0	1	0	1	1500	280000000
35	1	1	1	0	1	0	1	145.692	10.5653	21.0574	1	1	0	0	185	410000000
36	1	1	1	1	1	0	1	70.6363	19.4313	0	0	0	1	1	350	280000000
37	0	0	1	1	1	0	1	148.376	7.74605	23.2548	1	1	0	0	990	550000000
38	0	1	1	0	1	0	1	73.7582	14.8164	0	1	1	0	0	50	280000000
39	1	1	1	1	1	0	1	106.138	8.79447	21.851	1	1	0	1	500	550000000
40	0	1	1	0	0	1	1	74.2281	13.9251	0	0	1	0	0	80	280000000
41	0	1	1	0	1	0	1	74.9043	12.3188	0.982517	1	0	0	1	50	280000000
42	0	1	1	1	1	0	1	75.1939	12.4497	1.3155	1	1	1	1	70	280000000
43	0	0	1	1	1	0	1	74.9303	10.0381	0	0	1	0	0	90	280000000
44	0	1	1	1	0	1	1	91.2853	6.98358	23.7241	1	1	0	0	80	550000000
45	0	1	1	1	0	1	1	91.6845	6.47149	24.2412	0	0	0	0	75	550000000
46	0	1	0	0	0	1	1	90.6816	9.04433	21.7661	1	0	0	0	144	130000000
47	1	0	1	0	1	0	1	79.6734	16.8513	5.77805	0	0	0	1	70	280000000
48	0	0	1	0	1	0	1	78.3924	16.5428	6.4851	1	0	0	0	60	280000000
49	0	1	1	0	0	1	1	77.1483	8.65784	0	1	1	0	1	40	280000000
50	0	0	1	0	0	0	1	77.76	7.27247	0.782662	1	1	0	0	45	280000000
51	0	0	1	0	1	0	1	79.4472	16.6059	7.47829	0	0	0	1	75	280000000
52	0	1	1	1	0	1	1	79.8688	7.20487	2.36896	1	1	0	0	360	280000000
53	1	0	1	1	0	1	1	81.8118	13.2598	6.65986	1	1	0	0	125	280000000
54	0	0	0	0	0	0	1	81.3771	8.04575	3.76106	1	1	0	0	80	280000000
55	0	0	0	1	0	0	1	75.225	9.24443	5.12142	1	1	0	0	74	280000000
56	0	0	1	0	0	1	1	112.311	13.3394	23.2954	1	1	0	0	25	450000000
57	0	1	1	0	1	0	1	121.222	9.85147	18.1554	0	0	0	1	20	450000000
58	0	1	1	1	1	0	1	121.109	13.7445	14.9807	0	0	0	0	100	450000000
59	0	1	1	0	0	0	1	123.624	11.1173	12.7919	0	0	0	1	70	450000000
60	1	1	1	1	1	0	1	124.36	11.6486	11.479	1	0	1	0	500	450000000
61	0	1	1	0	1	0	0	6.70141	3.68433	0	1	1	0	0	23	320000000
62	0	1	1	1	1	0	0	7.87928	4.60926	0	1	0	0	0	129	320000000
63	0	1	1	1	0	1	0	224.77	1.59285	0	0	0	0	0	36	320000000
64	0	1	0	0	0	1	0	6.71126	3.32797	0	1	1	0	0	35	320000000
65	0	1	1	0	0	1	0	8.7892	1.41442	0	0	1	0	0	35	320000000
66	0	1	0	0	0	0	0	6.79757	3.71226	0	1	1	0	0	30	320000000
67	0	1	1	0	0	1	0	113.137	11.0879	23.0779	1	1	0	1	30	450000000
68	0	0	1	0	1	0	0	121.54	6.49237	15.3659	1	0	0	1	30	450000000
69	0	1	1	1	0	1	0	121.665	10.6284	13.6601	1	1	0	0	20	450000000
70	0	1	0	1	0	1	0	125.593	9.92172	10.5879	1	1	0	0	120	450000000
71	0	1	1	1	0	0	0	113.565	10.9158	22.7339	0	1	1	0	45	450000000
72	0	1	1	1	1	0	0	112.784	13.6354	22.7816	1	1	0	0	30	450000000
73	0	1	1	1	0	1	0	118.561	7.263	17.5525	1	1	0	0	85	450000000
74	0	1	0	0	0	0	0	126.048	11.017	9.62222	1	1	0	0	50	450000000
75	0	1	0	0	0	1	0	116.758	13.7645	18.0386	1	1	0	0	45	450000000
76	0	1	0	0	0	0	0	124.577	12.4439	10.9378	0	0	0	1	60	450000000
77	0	1	0	0	1	0	0	111.092	9.71832	25.3497	1	1	0	0	40	450000000
78	0	1	0	0	0	0	0	111.348	8.83265	25.3528	1	1	0	1	50	450000000
79	0	1	1	0	0	0	0	113.798	15.2862	21.0437	1	1	0	0	60	450000000
80	0	1	1	0	0	0	0	118.402	8.29158	17.3131	0	0	1	0	40	450000000
81	0	1	1	0	0	0	0	114.381	15.9673	20.543	1	1	0	0	25	450000000
82	0	0	0	0	1	0	0	111.511	8.61134	25.2682	0	1	0	0	25	450000000
83	0	0	0	0	0	0	0	122.615	12.5178	13.442	0	0	0	0	220	450000000
84	0	1	1	1	0	1	0	122.794	3.8e-05	12.7097	1	1	0	0	70	520000000
89	0	1	1	0	0	0	0	108.037	10.6595	64.1894	1	1	0	0	65	190000000
90	0	1	1	0	1	0	0	95.1924	17.3574	2.47817	0	1	1	1	200	580000000
91	0	1	1	1	0	1	0	133.106	8.07241	14.9782	1	1	0	1	45	580000000
92	0	1	1	0	0	1	0	108.834	12.2699	2.46127	1	1	1	0	700	580000000
93	0	1	1	0	0	0	0	118.415	3.76174	9.53528	1	1	0	1	25	580000000
94	0	1	1	0	1	0	0	117.913	3.2949	9.59829	0	0	0	1	90	580000000
95	0	1	1	0	1	0	0	128.838	6.22882	9.75016	0	1	0	1	55	580000000
96	0	0	0	0	0	1	0	123.266	2.22921	6.22918	1	1	0	1	67	580000000
97	0	1	1	1	0	1	0	54.6946	0.980277	1.18097	0	1	0	1	400	740000000
98	0	1	1	0	1	0	0	148.304	10.8703	46.8727	1	1	0	0	112	740000000
99	0	1	1	0	0	0	0	50.4673	5.46081	3.03608	1	1	0	1	260	740000000
100	0	1	0	0	0	1	0	52.4619	3.36058	4.62248	1	1	0	1	85	740000000
101	0	1	1	0	0	0	0	57.5112	8.80796	0	1	0	0	0	70	740000000
102	0	1	1	0	0	0	0	56.1839	3.99886	0	1	1	0	1	200	740000000
103	0	1	1	0	0	1	0	201.701	0.000213	0	1	1	0	0	500	740000000
104	0	0	1	0	0	0	0	120.977	0.95306	6.36104	1	1	0	0	68	740000000
105	0	0	1	0	0	1	0	90.6016	8.1667	22.6302	0	1	0	1	285	550000000
106	0	1	1	0	0	0	0	92.5183	6.65401	24.5556	1	1	0	0	285	550000000
107	0	0	1	1	0	0	0	92.8019	6.07574	25.0553	1	1	0	0	25	550000000
108	0	1	1	1	1	0	0	108.655	7.92215	13.4683	1	0	0	0	100	550000000
109	0	1	0	0	0	0	0	82.9391	18.4705	0	0	0	0	1	120	550000000
110	0	1	0	0	0	0	0	104.794	17.1784	0	1	1	0	0	20	550000000
111	0	1	0	0	0	0	0	20.6812	15.4029	0	1	0	0	1	100	550000000
112	0	1	1	0	0	1	0	105.085	12.7499	20.9195	1	1	0	0	28	550000000
113	0	1	1	0	0	0	0	19.3843	16.7635	0	1	1	0	1	100	550000000
114	0	1	1	0	0	1	0	102.812	13.4988	0	0	0	0	1	30	550000000
117	1	0	0	1	0	1	0	41.2925	15.235	3.30117	0	0	0	0	75	550000000
118	1	0	1	1	1	0	0	144.369	10.7128	19.6236	0	0	0	0	90	550000000
119	0	0	1	0	0	0	0	103.783	12.3066	20.0476	1	0	0	0	27	550000000
120	0	0	0	0	1	0	0	98.1353	4.32928	61.2136	1	1	0	0	53	780000000
121	0	0	1	0	0	1	0	87.9592	6.33438	49.9891	1	1	0	0	27	780000000
122	0	1	0	1	1	0	0	91.8601	4.61706	51.1221	1	1	0	0	190	780000000
123	0	1	1	1	1	0	0	82.159	12.0152	45.2088	1	1	0	0	600	780000000
124	0	0	1	0	1	0	0	103.597	9.73206	60.0522	1	1	0	0	35	780000000
125	0	1	1	0	0	1	0	107.594	5.07562	65.5316	0	1	0	0	50	780000000
126	0	1	1	0	0	1	0	84.9707	10.4169	52.2763	1	1	0	1	290	780000000
127	0	1	1	0	0	0	0	98.09	0.386331	1.4574	1	1	0	0	104	780000000
128	1	0	0	0	1	0	0	101.522	9.023	58.673	1	1	0	1	22	780000000
129	0	1	1	0	1	0	0	90.088	8.2387	47.704	1	1	0	0	42	780000000
130	0	0	0	0	0	1	0	150.192	5.88902	15.8105	0	1	0	1	60	740000000
131	0	0	1	0	1	0	0	238.518	7.25852	14.4474	1	1	0	0	60	740000000
132	0	0	1	0	0	0	0	172.52	7.63205	32.0984	0	0	0	0	28	740000000
133	0	0	1	0	0	0	0	151.335	6.84037	16.5341	1	1	0	0	25	740000000
134	0	1	1	0	0	1	0	174.897	7.95696	34.8588	1	1	0	0	30	740000000
136	0	1	1	0	0	1	0	162.761	2.40306	28.9711	1	1	0	0	55	740000000
137	0	0	1	0	1	0	0	168.745	3.67111	32.5606	1	1	0	1	40	740000000
138	0	0	1	0	0	1	0	114.955	0.000162	3.72849	1	1	0	0	20	680000000
139	0	1	1	0	0	0	0	144.117	0.000241	13.8557	0	0	0	0	40	680000000
142	0	1	1	1	1	0	0	137.044	0.000115	12.4154	0	1	0	1	900	680000000
147	0	1	1	1	0	0	0	136.11	0.00019	8.06152	0	1	0	0	50	590000000
150	0	0	1	0	0	1	0	128.99	8.60819	7.81111	1	1	0	0	30	590000000
155	0	1	0	0	0	1	0	65.3914	9.12027	16.8633	1	1	0	0	40	480000000
156	0	1	1	0	1	0	0	102.012	11.3401	0	1	1	0	0	450	480000000
157	0	1	1	0	1	0	0	73.3507	6.14727	5.07901	1	0	0	1	80	480000000
158	0	1	1	0	0	0	0	64.3276	10.3023	19.2326	1	1	0	1	140	480000000
159	0	1	1	0	0	0	0	113.904	11.4272	19.8822	1	0	0	1	60	480000000
160	0	1	1	0	0	0	0	77.8503	12.8639	0	1	1	1	1	40	480000000
161	0	1	1	1	1	0	0	72.9703	6.19366	5.87289	1	1	0	1	1200	480000000
162	0	1	0	1	0	1	0	71.1884	20.8133	11.4915	1	1	0	1	500	280000000
163	0	0	1	0	0	1	0	72.3572	20.125	13.4735	0	1	0	1	70	280000000
164	0	1	1	0	0	1	0	73.9455	13.9627	1.16355	0	1	0	0	23	280000000
165	0	1	1	0	1	0	0	77.5701	11.0083	7.29009	1	1	0	0	29	280000000
166	0	1	1	0	0	0	0	73.2011	11.9584	0	0	1	0	1	35	280000000
167	0	1	0	1	0	1	0	113.067	4.10903	5.47113	1	1	0	0	50	500000000
169	1	1	1	0	0	0	0	91.8262	0.000224	1.6372	1	1	1	1	1000	500000000
170	0	1	1	0	0	1	0	104.963	0.000139	2.31286	1	0	0	1	400	500000000
172	0	1	1	1	1	0	0	102.572	0.000173	10.1978	1	1	0	0	70	110000000
175	1	1	1	0	1	0	0	26.409	7.63204	0.820733	0	0	0	0	30	320000000
176	1	1	1	0	1	0	0	5.68463	3.43895	0	0	1	0	0	390	320000000
177	1	1	1	0	1	0	0	7.21155	5.30406	0	0	1	0	1	40	320000000
178	0	1	0	0	1	0	0	29.0382	3.23269	0	0	1	0	0	30	320000000
179	1	1	1	1	1	0	0	28.4327	5.86096	0	1	1	0	1	40	320000000
180	0	0	1	0	1	0	0	55.6225	4.59914	0	1	1	0	0	80	320000000
181	0	0	1	0	0	0	0	96.3945	0.00012	22.6752	0	0	0	0	40	450000000
182	1	0	1	0	1	0	0	89.574	10.0098	25.1788	1	1	0	0	20	450000000
183	1	1	1	0	1	0	0	120.213	6.25496	14.7335	1	1	1	0	64	450000000
184	1	1	1	0	1	0	0	121.224	11.7533	17.5896	1	0	0	0	20	450000000
185	0	1	1	1	1	0	0	133.027	10.536	3.59654	0	0	0	0	140	450000000
186	0	1	1	1	1	0	0	132.497	6.46774	3.95438	1	0	0	0	50	450000000
187	0	0	1	0	0	0	0	122.189	6.63318	14.7145	0	0	0	1	400	450000000
188	0	1	1	0	1	0	0	109.517	11.9663	25.7095	0	1	0	1	90	450000000
189	0	1	1	0	1	0	0	126.117	14.6402	10.01	0	0	0	1	40	450000000
190	0	1	1	0	1	0	0	119.407	9.65903	16.1155	0	1	0	0	300	450000000
191	0	1	1	0	0	0	0	113.222	9.12089	21.6955	0	0	1	1	32	450000000
192	0	1	1	0	0	1	0	113.028	12.2728	21.9722	1	1	0	1	80	450000000
193	1	0	1	0	1	0	0	95.682	11.7683	22.9863	1	1	1	0	120	450000000
194	0	0	1	0	0	1	0	113.241	6.6232	25.6112	1	1	0	0	20	450000000
195	1	0	1	1	1	0	0	105.511	9.34923	17.1787	1	0	0	0	25	450000000
198	1	0	1	1	1	0	0	97.3029	0.000184	0	1	1	0	1	30	520000000
200	0	0	0	0	0	0	0	105.223	15.0424	6.42329	1	1	0	1	50	670000000
201	0	1	1	1	1	0	0	108.419	9.81509	5.43979	1	1	1	1	120	580000000
202	1	1	1	1	1	0	0	126.277	4.01283	6.6927	1	1	0	1	38	580000000
203	0	1	1	0	1	0	0	108.488	10.4397	4.84864	1	1	0	0	60	580000000
204	0	1	1	0	0	1	0	106.66	10.1152	5.34851	1	1	0	1	160	580000000
205	1	1	1	1	0	0	0	112.476	10.7854	1.36913	1	1	1	1	55	580000000
207	1	1	1	1	0	1	0	142.269	0.000224	20.0756	1	1	1	1	400	580000000
208	1	1	1	1	0	1	0	129.492	4.98019	9.65964	0	1	0	1	30	580000000
209	1	1	1	0	1	0	0	131.807	7.47499	13.9797	0	1	0	1	300	580000000
210	0	1	1	1	0	0	0	55.0915	0.000203	1.67378	1	1	1	1	280	740000000
212	0	1	1	1	1	0	0	52.777	2.91038	4.26152	1	1	0	0	45	740000000
214	0	1	1	0	1	0	0	24.8796	4.24461	4.63371	1	1	0	1	297	740000000
215	1	1	1	1	0	0	0	50.4241	6.69685	1.82884	0	1	0	1	60	740000000
218	1	1	1	0	0	0	0	99.6469	15.312	0	0	0	1	1	114	550000000
219	0	1	1	1	0	1	0	38.2686	10.3823	19.736	1	1	0	0	350	550000000
222	0	0	1	0	0	0	0	109.591	7.02605	12.7116	1	1	0	1	200	550000000
223	1	1	1	0	1	0	0	39.9849	8.31263	22.0736	1	1	0	1	320	550000000
224	1	0	1	0	1	0	0	103.747	14.282	0	1	1	0	1	75	550000000
226	0	0	0	0	0	0	0	102.025	12.7633	0	0	0	0	1	110	550000000
227	1	1	1	1	0	0	0	99.5194	8.67827	64.8353	0	1	0	1	130	780000000
228	0	1	0	0	1	0	0	91.0012	3.39187	52.2706	1	1	0	1	90	780000000
229	1	1	1	0	0	0	0	98.0607	9.71799	65.2158	0	0	0	1	100	780000000
230	0	1	1	1	1	0	0	90.1515	4.04395	52.8934	1	1	0	0	26	780000000
231	1	0	1	0	1	0	0	90.4437	3.7052	52.6798	1	1	0	1	20	780000000
232	0	1	1	0	1	0	0	101.717	8.88014	58.8814	0	1	0	1	90	780000000
233	1	1	1	0	1	0	0	105.822	9.99894	62.4343	1	1	0	1	160	780000000
234	0	1	1	0	0	0	0	174.302	5.75192	35.5152	1	1	0	1	140	740000000
235	1	1	1	1	1	0	0	172.673	4.85969	33.4044	1	1	0	0	215	740000000
236	1	1	1	0	0	0	0	165.124	0.000138	30.5697	0	0	1	1	25	740000000
237	1	1	1	0	0	0	0	159.396	6.1645	24.6647	1	1	1	1	35	740000000
238	1	0	1	0	0	1	0	173.242	4.64691	35.2165	1	1	0	1	200	740000000
240	0	1	1	0	0	1	0	165.452	5.97431	25.7959	1	1	0	0	245	740000000
241	1	0	1	0	0	0	0	158.829	7.29606	23.3345	1	0	0	1	77	740000000
242	1	1	1	1	0	1	0	160.718	9.07559	21.6763	0	0	0	1	300	740000000
243	0	1	0	0	0	0	0	148.791	3.13663	12.1035	1	1	1	1	230	740000000
244	0	1	1	0	0	0	0	150.596	8.70384	9.29144	1	1	0	0	275	740000000
245	0	1	1	0	1	0	0	152.39	8.76601	11.5133	1	1	0	1	90	740000000
247	0	1	1	0	0	0	0	153.516	8.18086	16.8507	0	0	0	1	37	740000000
248	1	0	1	0	1	0	0	156.368	12.1084	15.3005	0	1	0	1	1250	740000000
249	0	0	1	0	1	0	0	156.673	9.69136	21.0068	0	1	0	1	120	740000000
250	0	1	1	0	1	0	0	73.9781	17.2741	15.7841	0	1	0	0	205	520000000
251	1	1	1	0	0	1	0	115.001	0.000143	0	1	1	1	1	40	680000000
253	1	1	0	1	0	1	0	130.671	8.8e-05	0.199094	0	0	0	1	160	680000000
255	1	1	1	0	0	1	0	141.001	10.4372	6.5249	0	0	0	1	150	680000000
261	1	0	1	1	1	0	0	128.027	14.4829	3.10599	1	0	0	0	45	590000000
263	1	1	0	1	0	0	0	128.822	7.95406	6.91822	1	1	1	0	50	590000000
265	0	1	1	0	0	0	0	116.963	7.10024	1.47271	1	1	1	0	30	590000000
268	0	1	1	0	0	0	0	126.848	13.2111	5.32043	0	0	0	1	30	590000000
269	0	1	1	1	0	0	0	60.2469	3.09652	13.2516	1	1	0	0	32	480000000
270	0	1	0	0	0	0	0	57.112	5.07136	12.1826	1	0	0	0	30	480000000
272	0	1	1	1	1	0	0	49.6079	1.44913	4.95681	0	1	1	1	20	480000000
273	0	1	1	1	1	0	0	57.7	0.904037	13.8836	1	1	0	1	160	480000000
275	1	1	1	0	1	0	0	74.9394	10.5945	6.33542	1	1	0	1	225	480000000
276	0	1	1	0	0	0	0	75.6098	10.5874	0	1	0	0	1	400	480000000
278	0	1	1	1	1	0	0	73.8141	6.39589	3.89387	1	1	0	0	40	480000000
279	1	0	1	0	0	1	0	50.618	2.53225	5.907	1	1	0	1	675	480000000
280	1	0	1	1	0	0	0	95.9621	11.2387	6.993	0	0	0	1	160	480000000
281	1	1	1	1	1	0	0	75.0527	18.7007	2.80248	1	1	1	0	35	280000000
282	1	1	1	0	1	0	0	90.503	16.0284	0	1	1	0	1	50	280000000
283	1	1	1	0	1	0	0	80.089	16.9931	6.1951	1	1	0	1	50	280000000
284	1	1	1	0	1	0	0	74.7488	12.9007	0	0	1	1	1	200	280000000
287	0	1	1	1	1	0	0	79.1952	2.34704	0.087159	1	0	0	0	35	280000000
288	1	1	1	1	1	0	0	85.6331	18.6266	0	1	1	0	0	90	280000000
289	1	1	1	0	0	0	0	73.2382	20.2652	14.3204	0	0	0	0	100	280000000
291	0	1	1	1	0	1	0	81.2907	8.93752	4.12517	1	0	0	1	325	280000000
292	0	1	0	0	1	0	0	72.3446	20.115	13.4606	1	1	0	0	23	280000000
293	0	1	1	0	0	1	0	77.142	11.4494	7.66727	1	1	0	1	600	280000000
294	0	0	1	1	1	0	0	75.1997	18.2444	2.05647	1	1	0	0	114	280000000
304	1	1	1	0	1	0	0	115.676	0.000126	13.4622	1	1	0	1	520	500000000

## Sheet: WeightMatrix
obs	1	2	3	4	5	6	7	8	9	10	11	12	13	14	15	16	17	18	19	20	21	22	23	24	25	26	27	28	29	30	31	32	33	34	35	36	37	38	39	40	41	42	43	44	45	46	47	48	49
1	0	0.125	0	0	0	0	0	0	0	0	0	0	0	0	0	0	0	0	0	0	0	0	0	0	0	0	0	0	0	0	0	0	0	0	0	0	0	0	0	0	0	0	0	0	0	0	0	0	0
2	0.2	0	0	0.2	0	0	0	0	0	0	0	0	0	0	0	0	0	0	0	0	0	0	0	0	0	0	0	0	0	0	0	0	0	0	0	0	0	0	0	0	0	0	0	0	0	0	0	0	0
3	0	0	0	0	0	0	0	0	0	0	0	0	0	0	0	0	0	0	0	0	0	0	0	0	0	0	0	0	0	0	0	0	0	0	0	0	0	0	0	0	0	0	0	0	0	0	0	0	0
4	0	0.125	0	0	0	0	0	0	0	0	0	0	0	0	0	0	0	0	0	0	0	0	0	0	0	0	0	0	0	0	0	0	0	0	0	0	0	0	0	0	0	0	0	0	0	0	0	0	0
5	0	0	0	0	0	0.2	0	0	0	0	0	0	0	0	0	0	0	0	0	0	0	0	0	0	0	0	0	0	0	0	0	0	0	0	0	0	0	0	0	0	0	0	0	0	0	0	0	0	0
6	0	0	0	0	0.25	0	0	0	0	0	0	0	0	0	0	0	0	0	0	0	0	0	0	0	0	0	0	0	0	0	0	0	0	0	0	0	0	0	0	0	0	0	0	0	0	0	0	0	0
7	0	0	0	0	0	0	0	0.2	0	0	0	0	0	0	0	0	0	0	0	0	0	0	0	0	0	0	0	0	0	0	0	0	0	0	0	0	0	0	0	0	0	0	0	0	0	0	0	0	0
8	0	0	0	0	0	0	0.25	0	0	0	0	0	0	0	0	0	0	0	0	0	0	0	0	0	0	0	0	0	0	0	0	0	0	0	0	0	0	0	0	0	0	0	0	0	0	0	0	0	0
9	0	0	0	0	0	0	0	0	0	0	0	0.167	0	0	0	0	0	0.167	0.167	0.167	0	0	0	0	0	0	0	0	0	0	0	0	0	0	0	0	0	0	0	0	0	0	0	0	0	0	0	0	0
10	0	0	0	0	0	0	0	0	0	0	0.167	0	0	0	0	0.167	0	0	0	0	0	0	0	0	0	0	0	0	0	0	0	0	0	0	0	0	0	0	0	0	0	0	0	0	0	0	0	0	0
11	0	0	0	0	0	0	0	0	0	0.167	0	0	0	0	0	0.167	0	0	0	0	0.167	0	0	0	0	0	0	0	0	0	0	0	0	0	0	0	0	0	0	0	0	0	0	0	0	0	0	0	0
12	0	0	0	0	0	0	0	0	0.25	0	0	0	0	0	0	0	0	0.25	0.25	0	0	0	0	0	0	0	0	0	0	0	0	0	0	0	0	0	0	0	0	0	0	0	0	0	0	0	0	0	0
13	0	0	0	0	0	0	0	0	0	0	0	0	0	0	0	0	0.167	0	0	0	0	0	0	0	0	0	0	0	0	0	0	0	0	0	0	0	0	0	0	0	0	0	0	0	0	0	0	0	0
14	0	0	0	0	0	0	0	0	0	0	0	0	0	0	0	0	0	0	0	0	0	0	0	0	0	0	0	0	0	0	0	0	0	0	0	0	0	0	0	0	0	0	0	0	0	0	0	0	0
15	0	0	0	0	0	0	0	0	0	0	0	0	0	0	0	0	0.25	0	0	0	0	0	0	0	0	0	0	0	0	0	0	0	0	0	0	0	0	0	0	0	0	0	0	0	0	0	0	0	0
16	0	0	0	0	0	0	0	0	0	0.25	0.25	0	0	0	0	0	0	0	0	0	0.25	0	0	0	0	0	0	0	0	0	0	0	0	0	0	0	0	0	0	0	0	0	0	0	0	0	0	0	0
17	0	0	0	0	0	0	0	0	0	0	0	0	0.167	0	0.167	0	0	0	0	0	0	0	0	0	0	0	0	0	0	0	0	0	0	0	0	0	0	0	0	0	0	0	0	0	0	0	0	0	0
18	0	0	0	0	0	0	0	0	0.125	0	0	0.125	0	0	0	0	0	0	0	0	0	0.125	0	0.125	0	0	0	0	0	0	0	0	0	0	0	0	0	0	0	0	0	0	0	0	0	0	0	0	0
19	0	0	0	0	0	0	0	0	0.2	0	0	0.2	0	0	0	0	0	0	0	0.2	0	0	0.2	0	0	0	0	0	0	0	0	0	0	0	0	0	0	0	0	0	0	0	0	0	0	0	0	0	0
20	0	0	0	0	0	0	0	0	0.167	0	0	0	0	0	0	0	0	0	0.167	0	0.167	0	0.167	0	0	0	0	0	0	0	0	0	0	0	0	0	0	0	0	0	0	0	0	0	0	0	0	0	0
21	0	0	0	0	0	0	0	0	0	0	0.167	0	0	0	0	0.167	0	0	0	0.167	0	0	0	0	0	0	0	0	0	0	0	0	0	0	0	0	0	0	0	0	0	0	0	0	0	0	0	0	0
22	0	0	0	0	0	0	0	0	0	0	0	0	0	0	0	0	0	0.25	0	0	0	0	0.25	0.25	0	0	0	0	0	0	0	0	0	0	0	0	0	0	0	0	0	0	0	0	0	0	0	0	0
23	0	0	0	0	0	0	0	0	0	0	0	0	0	0	0	0	0	0	0.125	0.125	0	0.125	0	0.125	0	0	0.125	0	0	0	0	0	0	0	0	0	0	0	0	0	0	0	0	0	0	0	0	0	0
24	0	0	0	0	0	0	0	0	0	0	0	0	0	0	0	0	0	0.167	0	0	0	0.167	0.167	0	0	0	0.167	0	0	0	0	0	0	0	0	0	0	0	0	0	0	0	0	0	0	0	0	0	0
25	0	0	0	0	0	0	0	0	0	0	0	0	0	0	0	0	0	0	0	0	0	0	0	0	0	0	0	0	0	0	0	0	0	0	0	0	0	0	0	0	0	0	0	0	0	0	0	0	0
26	0	0	0	0	0	0	0	0	0	0	0	0	0	0	0	0	0	0	0	0	0	0	0	0	0	0	0	0.25	0	0	0	0	0	0	0	0	0	0	0	0	0	0	0	0	0	0	0	0	0
27	0	0	0	0	0	0	0	0	0	0	0	0	0	0	0	0	0	0	0	0	0	0	0.125	0.125	0	0	0	0	0.125	0	0	0	0	0	0	0	0.125	0	0	0	0	0	0	0	0	0	0	0	0
28	0	0	0	0	0	0	0	0	0	0	0	0	0	0	0	0	0	0	0	0	0	0	0	0	0	0.111	0	0	0	0.111	0	0	0	0.111	0	0	0	0	0	0	0	0	0	0	0	0	0	0	0
29	0	0	0	0	0	0	0	0	0	0	0	0	0	0	0	0	0	0	0	0	0	0	0	0	0	0	0.333	0	0	0	0	0	0	0	0	0	0	0	0	0	0	0	0	0	0	0	0	0	0
30	0	0	0	0	0	0	0	0	0	0	0	0	0	0	0	0	0	0	0	0	0	0	0	0	0	0	0	0.2	0	0	0	0	0	0	0	0	0	0.2	0	0.2	0	0	0	0	0	0	0	0	0
31	0	0	0	0	0	0	0	0	0	0	0	0	0	0	0	0	0	0	0	0	0	0	0	0	0	0	0	0	0	0	0	0	0	0	0	0	0	0	0	0	0	0	0	0	0	0.111	0	0	0
32	0	0	0	0	0	0	0	0	0	0	0	0	0	0	0	0	0	0	0	0	0	0	0	0	0	0	0	0	0	0	0	0	0.25	0	0.25	0	0	0	0	0	0	0	0	0	0	0	0	0	0
33	0	0	0	0	0	0	0	0	0	0	0	0	0	0	0	0	0	0	0	0	0	0	0	0	0	0	0	0	0	0	0	0.2	0	0	0.2	0	0.2	0	0.2	0	0	0	0	0	0	0	0	0	0
34	0	0	0	0	0	0	0	0	0	0	0	0	0	0	0	0	0	0	0	0	0	0	0	0	0	0	0	0.143	0	0	0	0	0	0	0	0.143	0	0	0	0	0	0	0	0	0	0	0	0	0
35	0	0	0	0	0	0	0	0	0	0	0	0	0	0	0	0	0	0	0	0	0	0	0	0	0	0	0	0	0	0	0	0.25	0.25	0	0	0	0	0	0.25	0	0	0	0	0	0	0	0	0	0
36	0	0	0	0	0	0	0	0	0	0	0	0	0	0	0	0	0	0	0	0	0	0	0	0	0	0	0	0	0	0	0	0	0	0.2	0	0	0	0.2	0	0	0	0	0	0	0	0	0	0	0
37	0	0	0	0	0	0	0	0	0	0	0	0	0	0	0	0	0	0	0	0	0	0	0	0	0	0	0.125	0	0	0	0	0	0.125	0	0	0	0	0	0.125	0	0	0	0	0	0.125	0	0	0	0
38	0	0	0	0	0	0	0	0	0	0	0	0	0	0	0	0	0	0	0	0	0	0	0	0	0	0	0	0	0	0.167	0	0	0	0	0	0.167	0	0	0	0.167	0	0	0	0	0	0	0.167	0	0
39	0	0	0	0	0	0	0	0	0	0	0	0	0	0	0	0	0	0	0	0	0	0	0	0	0	0	0	0	0	0	0	0	0.167	0	0.167	0	0.167	0	0	0	0	0	0	0	0	0	0	0	0
40	0	0	0	0	0	0	0	0	0	0	0	0	0	0	0	0	0	0	0	0	0	0	0	0	0	0	0	0	0	0.2	0	0	0	0	0	0	0	0.2	0	0	0	0	0	0	0	0	0.2	0	0
41	0	0	0	0	0	0	0	0	0	0	0	0	0	0	0	0	0	0	0	0	0	0	0	0	0	0	0	0	0	0	0	0	0	0	0	0	0	0	0	0	0	0.2	0.2	0	0	0	0	0	0.2
42	0	0	0	0	0	0	0	0	0	0	0	0	0	0	0	0	0	0	0	0	0	0	0	0	0	0	0	0	0	0	0	0	0	0	0	0	0	0	0	0	0.167	0	0	0	0	0	0	0	0.167
43	0	0	0	0	0	0	0	0	0	0	0	0	0	0	0	0	0	0	0	0	0	0	0	0	0	0	0	0	0	0	0	0	0	0	0	0	0	0	0	0	0.2	0	0	0	0	0	0	0	0.2
44	0	0	0	0	0	0	0	0	0	0	0	0	0	0	0	0	0	0	0	0	0	0	0	0	0	0	0	0	0	0	0	0	0	0	0	0	0	0	0	0	0	0	0	0	0.25	0	0	0	0
45	0	0	0	0	0	0	0	0	0	0	0	0	0	0	0	0	0	0	0	0	0	0	0	0	0	0	0	0	0	0	0	0	0	0	0	0	0.2	0	0	0	0	0	0	0.2	0	0	0	0	0
46	0	0	0	0	0	0	0	0	0	0	0	0	0	0	0	0	0	0	0	0	0	0	0	0	0	0	0	0	0	0	0.143	0	0	0	0	0	0	0	0	0	0	0	0	0	0	0	0	0	0
47	0	0	0	0	0	0	0	0	0	0	0	0	0	0	0	0	0	0	0	0	0	0	0	0	0	0	0	0	0	0	0	0	0	0	0	0	0	0.143	0	0.143	0	0	0	0	0	0	0	0	0
48	0	0	0	0	0	0	0	0	0	0	0	0	0	0	0	0	0	0	0	0	0	0	0	0	0	0	0	0	0	0	0	0	0	0	0	0	0	0	0	0	0	0	0	0	0	0	0	0	0
49	0	0	0	0	0	0	0	0	0	0	0	0	0	0	0	0	0	0	0	0	0	0	0	0	0	0	0	0	0	0	0	0	0	0	0	0	0	0	0	0	0.167	0.167	0.167	0	0	0	0	0	0
50	0	0	0	0	0	0	0	0	0	0	0	0	0	0	0	0	0	0	0	0	0	0	0	0	0	0	0	0	0	0	0	0	0	0	0	0	0	0	0	0	0	0	0.2	0	0	0	0	0	0.2
51	0	0	0	0	0	0	0	0	0	0	0	0	0	0	0	0	0	0	0	0	0	0	0	0	0	0	0	0	0	0	0	0	0	0	0	0	0	0	0	0	0	0	0	0	0	0	0.167	0.167	0
52	0	0	0	0	0	0	0	0	0	0	0	0	0	0	0	0	0	0	0	0	0	0	0	0	0	0	0	0	0	0	0	0	0	0	0	0	0	0	0	0	0	0	0	0	0	0	0	0	0.143
53	0	0	0	0	0	0	0	0	0	0	0	0	0	0	0	0	0	0	0	0	0	0	0	0	0	0	0	0	0	0	0	0	0	0	0	0	0	0	0	0	0	0.125	0	0	0	0	0	0.125	0
54	0	0	0	0	0	0	0	0	0	0	0	0	0	0	0	0	0	0	0	0	0	0	0	0	0	0	0	0	0	0	0	0	0	0	0	0	0	0	0	0	0	0	0	0	0	0	0	0	0
55	0	0	0	0	0	0	0	0	0	0	0	0	0	0	0	0	0	0	0	0	0	0	0	0	0	0	0	0	0	0	0	0	0	0	0	0	0	0	0	0	0	0	0	0	0	0	0	0	0
56	0	0	0	0	0	0	0	0	0	0	0	0	0	0	0	0	0	0	0	0	0	0	0	0	0	0	0	0	0	0	0	0	0	0	0	0	0	0	0	0	0	0	0	0	0	0	0	0	0
57	0	0	0	0	0	0	0	0	0	0	0	0	0	0	0	0	0	0	0	0	0	0	0	0	0	0	0	0	0	0	0	0	0	0	0	0	0	0	0	0	0	0	0	0	0	0.167	0	0	0
58	0	0	0	0	0	0	0	0	0	0	0	0	0	0	0	0	0	0	0	0	0	0	0	0	0	0	0	0	0	0	0	0	0	0	0	0	0	0	0	0	0	0	0	0	0	0	0	0	0
59	0	0	0	0	0	0	0	0	0	0	0	0	0	0	0	0	0	0	0	0	0	0	0	0	0	0	0	0	0	0	0	0	0	0	0	0	0	0	0	0	0	0	0	0	0	0	0	0	0
60	0	0	0	0	0	0	0	0	0	0	0	0	0	0	0	0	0	0	0	0	0	0	0	0	0	0	0	0	0	0	0	0	0	0	0	0	0	0	0	0	0	0	0	0	0	0	0	0	0
61	0	0	0	0	0	0	0	0	0	0	0	0	0.2	0	0	0	0	0	0	0	0	0	0	0	0	0	0	0	0	0	0	0	0	0	0	0	0	0	0	0	0	0	0	0	0	0	0	0	0
62	0	0	0	0	0	0	0	0	0	0	0	0	0	0	0.25	0	0	0	0	0	0	0	0	0	0	0	0	0	0	0	0	0	0	0	0	0	0	0	0	0	0	0	0	0	0	0	0	0	0
63	0	0	0	0	0	0	0	0	0	0	0	0	0	0.143	0	0	0	0	0	0	0	0	0	0	0	0	0	0	0	0	0	0	0	0	0	0	0	0	0	0	0	0	0	0	0	0	0	0	0
64	0	0	0	0	0	0	0	0	0	0	0	0	0	0.2	0	0	0	0	0	0	0	0	0	0	0	0	0	0	0	0	0	0	0	0	0	0	0	0	0	0	0	0	0	0	0	0	0	0	0
65	0	0	0	0	0	0	0.2	0	0	0	0	0	0	0.2	0	0	0	0	0	0	0	0	0	0	0	0	0	0	0	0	0	0	0	0	0	0	0	0	0	0	0	0	0	0	0	0	0	0	0
66	0	0	0	0	0	0	0	0	0	0	0	0	0.167	0	0	0	0	0	0	0	0	0	0	0	0	0	0	0	0	0	0	0	0	0	0	0	0	0	0	0	0	0	0	0	0	0	0	0	0
67	0	0	0	0	0	0	0	0	0	0	0	0	0	0	0	0	0	0	0	0	0	0	0	0	0	0	0	0	0	0	0	0	0	0	0	0	0	0	0	0	0	0	0	0	0	0	0	0	0
68	0	0	0	0	0	0	0	0	0	0	0	0	0	0	0	0	0	0	0	0	0	0	0	0	0	0	0	0	0	0	0	0	0	0	0	0	0	0	0	0	0	0	0	0	0	0	0	0	0
69	0	0	0	0	0	0	0	0	0	0	0	0	0	0	0	0	0	0	0	0	0	0	0	0	0	0	0	0	0	0	0	0	0	0	0	0	0	0	0	0	0	0	0	0	0	0	0	0	0
70	0	0	0	0	0	0	0	0	0	0	0	0	0	0	0	0	0	0	0	0	0	0	0	0	0	0	0	0	0	0	0	0	0	0	0	0	0	0	0	0	0	0	0	0	0	0	0	0	0
71	0	0	0	0	0	0	0	0	0	0	0	0	0	0	0	0	0	0	0	0	0	0	0	0	0	0	0	0	0	0	0	0	0	0	0	0	0	0	0	0	0	0	0	0	0	0	0	0	0
72	0	0	0	0	0	0	0	0	0	0	0	0	0	0	0	0	0	0	0	0	0	0	0	0	0	0	0	0	0	0	0	0	0	0	0	0	0	0	0	0	0	0	0	0	0	0	0	0	0
73	0	0	0	0	0	0	0	0	0	0	0	0	0	0	0	0	0	0	0	0	0	0	0	0	0	0	0	0	0	0	0	0	0	0	0	0	0	0	0	0	0	0	0	0	0	0	0	0	0
74	0	0	0	0	0	0	0	0	0	0	0	0	0	0	0	0	0	0	0	0	0	0	0	0	0	0	0	0	0	0	0	0	0	0	0	0	0	0	0	0	0	0	0	0	0	0	0	0	0
75	0	0	0	0	0	0	0	0	0	0	0	0	0	0	0	0	0	0	0	0	0	0	0	0	0	0	0	0	0	0	0	0	0	0	0	0	0	0	0	0	0	0	0	0	0	0	0	0	0
76	0	0	0	0	0	0	0	0	0	0	0	0	0	0	0	0	0	0	0	0	0	0	0	0	0	0	0	0	0	0	0	0	0	0	0	0	0	0	0	0	0	0	0	0	0	0	0	0	0
77	0	0	0	0	0	0	0	0	0	0	0	0	0	0	0	0	0	0	0	0	0	0	0	0	0	0	0	0	0	0	0	0	0	0	0	0	0	0	0	0	0	0	0	0	0	0	0	0	0
78	0	0	0	0	0	0	0	0	0	0	0	0	0	0	0	0	0	0	0	0	0	0	0	0	0	0	0	0	0	0	0	0	0	0	0	0	0	0	0	0	0	0	0	0	0	0	0	0	0
79	0	0	0	0	0	0	0	0	0	0	0	0	0	0	0	0	0	0	0	0	0	0	0	0	0	0	0	0	0	0	0	0	0	0	0	0	0	0	0	0	0	0	0	0	0	0	0	0	0
80	0	0	0	0	0	0	0	0	0	0	0	0	0	0	0	0	0	0	0	0	0	0	0	0	0	0	0	0	0	0	0	0	0	0	0	0	0	0	0	0	0	0	0	0	0	0	0	0	0
81	0	0	0	0	0	0	0	0	0	0	0	0	0	0	0	0	0	0	0	0	0	0	0	0	0	0	0	0	0	0	0	0	0	0	0	0	0	0	0	0	0	0	0	0	0	0	0	0	0
82	0	0	0	0	0	0	0	0	0	0	0	0	0	0	0	0	0	0	0	0	0	0	0	0	0	0	0	0	0	0	0	0	0	0	0	0	0	0	0	0	0	0	0	0	0	0	0	0	0
83	0	0	0	0	0	0	0	0	0	0	0	0	0	0	0	0	0	0	0	0	0	0	0	0	0	0	0	0	0	0	0	0	0	0	0	0	0	0	0	0	0	0	0	0	0	0	0	0	0
84	0	0	0	0	0	0	0	0	0	0	0	0.2	0	0	0	0	0	0.2	0.2	0	0	0.2	0.2	0	0	0	0	0	0	0	0	0	0	0	0	0	0	0	0	0	0	0	0	0	0	0	0	0	0
89	0	0	0	0	0	0	0	0	0	0	0	0	0	0	0	0	0	0	0	0	0	0	0	0	0	0	0	0	0	0	0	0	0	0	0	0	0	0	0	0	0	0	0	0	0	0	0	0	0
90	0	0	0	0	0	0	0	0	0	0	0	0	0	0	0	0	0	0	0	0	0	0	0	0	0	0	0	0	0	0	0	0	0	0.2	0	0	0	0	0	0	0	0	0	0	0	0	0	0.2	0
91	0	0	0	0	0	0	0	0	0	0	0	0	0	0	0	0	0	0	0	0	0	0	0	0	0	0	0	0	0	0	0	0	0	0	0	0	0	0	0	0	0	0	0	0	0	0	0	0	0
92	0	0	0	0	0	0	0	0	0	0	0	0	0	0	0	0	0	0	0	0	0	0	0	0	0.2	0	0	0	0	0	0	0	0	0	0	0	0	0	0	0	0	0	0	0	0	0	0	0	0
93	0	0	0	0	0	0	0	0	0	0	0	0	0	0	0	0	0	0	0	0	0	0	0	0	0	0	0	0	0	0	0	0	0	0	0	0	0	0	0	0	0	0	0	0	0	0	0	0	0
94	0	0	0	0	0	0	0	0	0	0	0	0	0	0	0	0	0	0	0	0	0	0	0	0	0	0	0	0	0	0	0	0	0	0	0	0	0	0	0	0	0	0	0	0	0	0	0	0	0
95	0	0	0	0	0	0	0	0	0	0	0	0	0	0	0	0	0	0	0	0	0	0	0	0	0	0	0	0	0	0	0	0	0	0	0	0	0	0	0	0	0	0	0	0	0	0	0	0	0
96	0	0	0	0	0	0	0	0	0	0	0	0	0	0	0	0	0	0	0	0	0	0	0	0	0	0	0	0	0	0	0	0	0	0	0	0	0	0	0	0	0	0	0	0	0	0	0	0	0
97	0	0	0	0	0	0	0	0	0	0	0	0	0	0	0	0	0	0	0	0	0	0	0	0	0	0	0	0	0	0	0	0	0	0	0	0	0	0	0	0	0	0	0	0	0	0	0	0	0
98	0	0	0	0	0	0	0	0	0	0	0	0	0	0	0	0	0	0	0	0	0	0	0	0	0	0	0	0	0	0	0	0	0	0	0	0	0	0	0	0	0	0	0	0	0	0	0	0	0
99	0	0	0	0	0	0	0	0	0	0	0	0	0	0	0	0	0	0	0	0	0	0	0	0	0	0	0	0	0	0	0	0	0	0	0	0	0	0	0	0	0	0	0	0	0	0	0	0	0
100	0	0	0	0	0	0	0	0	0	0	0	0	0	0	0	0	0	0	0	0	0	0	0	0	0	0	0	0	0	0	0	0	0	0	0	0	0	0	0	0	0	0	0	0	0	0	0	0	0
101	0	0	0	0	0	0	0	0	0	0	0	0	0	0	0	0	0	0	0	0	0	0	0	0	0	0	0	0	0	0	0	0	0	0	0	0	0	0	0	0	0	0	0	0	0	0	0	0	0
102	0	0	0	0	0	0	0	0	0	0	0	0	0	0	0	0	0	0	0	0	0	0	0	0	0	0	0	0	0	0	0	0	0	0	0	0	0	0	0	0	0	0	0	0	0	0	0	0	0
103	0	0	0	0	0	0	0	0	0	0	0	0	0	0	0	0	0	0	0	0	0	0	0	0	0	0	0	0	0	0	0	0	0	0	0	0	0	0	0	0	0	0	0	0	0	0	0	0	0
104	0	0	0	0	0	0	0	0	0	0	0	0	0	0.1	0	0	0.1	0	0	0	0	0	0	0	0	0	0	0	0	0	0	0	0	0	0	0	0	0	0	0	0	0	0	0	0	0	0	0	0
105	0	0	0	0	0	0	0	0	0	0	0	0	0	0	0	0	0	0	0	0	0	0	0	0	0	0	0	0	0	0	0	0	0	0	0	0	0	0	0	0	0	0	0	0.2	0	0.2	0	0	0
106	0	0	0	0	0	0	0	0	0	0	0	0	0	0	0	0	0	0	0	0	0	0	0	0	0	0	0	0	0	0	0	0	0	0	0	0	0	0	0	0	0	0	0	0.167	0.167	0.167	0	0	0
107	0	0	0	0	0	0	0	0	0	0	0	0	0	0	0	0	0	0	0	0	0	0	0	0	0	0	0	0	0	0	0	0	0	0	0	0	0.125	0	0	0	0	0	0	0	0.125	0	0	0	0
108	0	0	0	0	0	0	0	0	0	0	0	0	0	0	0	0	0	0	0	0	0	0	0.167	0	0	0	0.167	0	0	0	0.167	0	0	0	0	0	0	0	0	0	0	0	0	0	0	0	0	0	0
109	0	0	0	0	0	0	0	0	0	0	0	0	0	0	0	0	0	0	0	0	0	0	0	0	0	0	0	0.2	0	0.2	0	0	0	0	0	0	0	0	0	0.2	0	0	0	0	0	0	0	0	0
110	0	0	0	0	0	0	0	0	0	0	0	0	0	0	0	0	0	0	0	0	0	0	0	0	0	0	0	0.167	0	0	0	0	0	0	0	0	0	0	0	0	0	0	0	0	0	0	0	0	0
111	0	0	0	0	0	0	0	0	0	0	0	0	0	0	0	0	0	0	0	0	0	0	0	0	0.143	0.143	0	0	0	0	0	0	0	0	0	0	0	0	0	0	0	0	0	0	0	0	0	0	0
112	0	0	0	0	0	0	0	0	0	0	0	0	0	0	0	0	0	0	0	0	0	0	0	0	0	0	0.143	0	0.143	0	0	0.143	0.143	0	0	0	0.143	0	0	0	0	0	0	0	0	0	0	0	0
113	0	0	0	0	0	0	0	0	0	0	0	0	0	0	0	0	0	0	0	0	0	0	0	0	0	0.2	0	0.2	0	0	0	0	0	0	0	0	0	0	0	0	0	0	0	0	0	0	0	0	0
114	0	0	0	0	0	0	0	0	0	0	0	0	0	0	0	0	0	0	0	0	0	0	0	0	0	0	0	0	0	0	0	0	0	0	0	0	0	0	0	0	0	0	0	0	0	0	0	0	0
117	0	0	0	0	0	0	0	0	0	0	0	0	0	0	0	0	0	0	0	0	0	0	0	0	0	0	0	0	0	0	0	0	0	0	0	0	0	0	0	0	0	0.2	0	0	0	0	0	0.2	0
118	0	0	0	0	0	0	0	0	0	0	0	0	0	0	0	0	0	0	0	0	0	0	0	0	0	0	0	0	0	0	0.143	0.143	0	0	0.143	0	0	0	0.143	0	0	0	0	0	0	0	0	0	0
119	0	0	0	0	0	0	0	0	0	0	0	0	0	0	0	0	0	0	0	0	0	0	0	0	0	0	0.167	0	0.167	0	0.167	0	0	0	0	0	0	0	0	0	0	0	0	0	0	0	0	0	0
120	0	0	0	0	0	0	0	0	0	0	0	0	0	0	0	0	0	0	0	0	0	0	0	0	0	0	0	0	0	0	0	0	0	0	0	0	0	0	0	0	0	0	0	0	0	0	0	0	0
121	0	0	0	0	0	0	0	0	0	0	0	0	0	0	0	0	0	0	0	0	0	0	0	0	0	0	0	0	0	0	0	0	0	0	0	0	0	0	0	0	0	0	0	0	0	0	0	0	0
122	0	0	0	0	0	0	0	0	0	0	0	0	0	0	0	0	0	0	0	0	0	0	0	0	0	0	0	0	0	0	0	0	0	0	0	0	0	0	0	0	0	0	0	0	0	0	0	0	0
123	0	0	0	0	0	0	0	0	0	0	0	0	0	0	0	0	0	0	0	0	0	0	0	0	0	0	0	0	0	0	0	0	0	0	0	0	0	0	0	0	0	0	0	0	0	0	0	0	0
124	0	0	0	0	0	0	0	0	0	0	0	0	0	0	0	0	0	0	0	0	0	0	0	0	0	0	0	0	0	0	0	0	0	0	0	0	0	0	0	0	0	0	0	0	0	0	0	0	0
125	0	0	0	0	0	0	0	0	0	0	0	0	0	0	0	0	0	0	0	0	0	0	0	0	0	0	0	0	0	0	0	0	0	0	0	0	0	0	0	0	0	0	0	0	0	0	0	0	0
126	0	0	0	0	0	0	0	0	0	0	0	0	0	0	0	0	0	0	0	0	0	0	0	0	0	0	0	0	0	0	0	0	0	0	0	0	0	0	0	0	0	0	0	0	0	0	0	0	0
127	0	0	0	0	0	0	0	0	0	0	0	0	0	0	0	0	0	0	0	0	0	0	0	0	0	0	0	0	0	0	0	0	0	0	0	0	0	0	0	0	0	0	0	0	0	0	0	0	0
128	0	0	0	0	0	0	0	0	0	0	0	0	0	0	0	0	0	0	0	0	0	0	0	0	0	0	0	0	0	0	0	0	0	0	0	0	0	0	0	0	0	0	0	0	0	0	0	0	0
129	0	0	0	0	0	0	0	0	0	0	0	0	0	0	0	0	0	0	0	0	0	0	0	0	0	0	0	0	0	0	0	0	0	0	0	0	0	0	0	0	0	0	0	0	0	0	0	0	0
130	0	0	0	0	0.1	0	0	0	0	0	0	0	0	0	0	0	0	0	0	0	0	0	0	0.1	0	0	0.1	0	0	0	0	0	0	0	0	0	0.1	0	0	0	0	0	0	0	0	0	0	0	0
131	0.125	0	0	0	0.125	0	0	0	0	0	0	0	0	0	0	0	0	0	0	0	0	0	0	0	0	0	0	0	0	0	0	0	0	0	0	0	0	0	0	0	0	0	0	0	0	0	0	0	0
132	0.2	0.2	0	0	0	0	0	0	0	0	0	0	0	0	0	0	0	0	0	0	0	0	0	0	0	0	0	0	0	0	0	0	0	0	0	0	0	0	0	0	0	0	0	0	0	0	0	0	0
133	0	0	0	0	0.2	0.2	0	0	0	0	0	0	0	0	0	0	0	0	0	0	0	0	0	0	0	0	0	0	0	0	0	0	0	0	0	0	0	0	0	0	0	0	0	0	0	0	0	0	0
134	0	0	0.333	0	0	0	0	0	0	0	0	0	0	0	0	0	0	0	0	0	0	0	0	0	0	0	0	0	0	0	0	0	0	0	0	0	0	0	0	0	0	0	0	0	0	0	0	0	0
136	0	0	0	0.2	0	0	0	0	0	0	0	0	0	0	0	0	0	0	0	0	0	0	0	0	0	0	0	0	0	0	0	0	0	0	0	0	0	0	0	0	0	0	0	0	0	0	0	0	0
137	0	0	0	0.2	0	0	0	0	0	0	0	0	0	0	0	0	0	0	0	0	0	0	0	0	0	0	0	0	0	0	0	0	0	0	0	0	0	0	0	0	0	0	0	0	0	0	0	0	0
138	0	0	0	0	0	0	0	0	0	0	0	0	0	0	0	0	0	0	0	0	0	0	0	0	0	0	0	0	0	0	0	0	0	0	0	0	0	0	0	0	0	0	0	0	0	0	0	0	0
139	0	0	0	0	0	0	0	0	0	0	0	0	0	0	0	0	0	0	0	0	0	0	0	0	0	0	0	0	0	0	0	0	0	0	0	0	0	0	0	0	0	0	0	0	0	0	0	0	0
142	0	0	0	0	0	0	0	0	0	0	0	0	0	0	0	0	0	0	0	0	0	0	0	0	0	0	0	0	0	0	0	0	0	0	0	0	0	0	0	0	0	0	0	0	0	0	0	0	0
147	0	0	0	0	0	0	0	0	0	0	0.167	0	0	0	0	0	0	0	0	0	0	0	0	0	0	0	0	0	0	0	0	0	0	0	0	0	0	0	0	0	0	0	0	0	0	0	0	0	0
150	0	0	0	0	0	0	0	0	0	0.167	0.167	0	0	0	0	0	0	0	0	0	0	0	0	0	0	0	0	0	0	0	0	0	0	0	0	0	0	0	0	0	0	0	0	0	0	0	0	0	0
155	0	0	0	0	0	0	0	0	0	0	0	0	0	0	0	0	0	0	0	0	0	0	0	0	0	0	0	0	0	0	0	0	0	0	0	0	0	0	0	0	0	0	0	0	0	0	0	0	0
156	0	0	0	0	0	0	0	0	0	0	0	0	0	0	0	0	0	0	0	0	0	0	0	0	0	0	0	0	0	0	0	0	0	0	0	0	0	0	0	0	0	0	0.143	0	0	0	0	0	0
157	0	0	0	0	0	0	0	0	0	0	0	0	0	0	0	0	0	0	0	0	0	0	0	0	0	0	0	0	0	0	0	0	0	0	0	0	0	0	0	0	0	0	0	0	0	0	0	0	0
158	0	0	0	0	0	0	0	0	0	0	0	0	0	0	0	0	0	0	0	0	0	0	0	0	0	0	0	0	0	0	0	0	0	0	0	0	0	0	0	0	0	0	0	0	0	0	0	0	0
159	0	0	0	0	0	0	0	0	0	0	0	0	0	0	0	0	0	0	0	0	0	0	0	0	0	0	0	0	0	0	0	0	0	0	0	0	0	0	0	0	0	0	0	0	0	0	0	0	0
160	0	0	0	0	0	0	0	0	0	0	0	0	0	0	0	0	0	0	0	0	0	0	0	0	0	0	0	0	0	0	0	0	0	0	0	0	0	0	0	0	0	0	0	0	0	0	0	0	0
161	0	0	0	0	0	0	0	0	0	0	0	0	0	0	0	0	0	0	0	0	0	0	0	0	0	0	0	0	0	0	0	0	0	0	0	0	0	0	0	0	0	0	0	0	0	0	0	0	0
162	0	0	0	0	0	0	0	0	0	0	0	0	0	0	0	0	0	0	0	0	0	0	0	0	0	0	0	0	0	0	0	0	0	0	0	0	0	0	0	0	0	0	0	0	0	0	0	0	0
163	0	0	0	0	0	0	0	0	0	0	0	0	0	0	0	0	0	0	0	0	0	0	0	0	0	0	0	0	0	0	0	0	0	0	0	0	0	0	0	0	0	0	0	0	0	0	0	0	0
164	0	0	0	0	0	0	0	0	0	0	0	0	0	0	0	0	0	0	0	0	0	0	0	0	0	0	0	0	0	0	0	0	0	0.143	0	0	0	0	0	0	0.143	0.143	0	0	0	0	0	0	0
165	0	0	0	0	0	0	0	0	0	0	0	0	0	0	0	0	0	0	0	0	0	0	0	0	0	0	0	0	0	0	0	0	0	0	0	0	0	0	0	0	0	0	0	0	0	0	0	0	0
166	0	0	0	0	0	0	0	0	0	0	0	0	0	0	0	0	0	0	0	0	0	0	0	0	0	0	0	0	0	0	0	0	0	0	0	0	0	0	0	0	0.2	0	0.2	0	0	0	0	0	0
167	0	0	0	0	0	0	0.143	0.143	0	0	0	0	0	0	0	0	0	0	0	0	0	0	0	0	0	0	0	0	0	0	0	0	0	0	0	0	0	0	0	0	0	0	0	0	0	0	0	0	0
169	0	0	0	0	0	0	0	0	0	0	0	0	0	0	0	0	0	0	0	0	0	0	0	0	0	0	0	0	0	0	0	0	0	0	0	0	0	0	0	0	0	0	0	0	0	0	0	0	0
170	0	0	0	0	0	0	0	0	0	0	0	0	0	0	0	0	0	0	0	0	0	0	0	0	0	0	0	0	0	0	0	0	0	0	0	0	0	0	0	0	0	0	0	0	0	0	0	0	0
172	0	0	0	0	0	0	0	0	0	0	0	0	0	0	0	0	0	0	0	0	0	0	0	0	0	0	0	0	0	0	0	0	0	0	0	0	0	0	0	0	0	0	0	0	0	0	0	0	0
175	0	0	0	0	0	0	0.2	0.2	0	0	0	0	0	0	0	0	0	0	0	0	0	0	0	0	0	0	0	0	0	0	0	0	0	0	0	0	0	0	0	0	0	0	0	0	0	0	0	0	0
176	0	0	0	0	0	0	0	0	0	0	0	0	0	0.167	0	0	0	0	0	0	0	0	0	0	0	0	0	0	0	0	0	0	0	0	0	0	0	0	0	0	0	0	0	0	0	0	0	0	0
177	0	0	0	0	0	0	0	0	0	0	0	0	0.2	0	0.2	0	0.2	0	0	0	0	0	0	0	0	0	0	0	0	0	0	0	0	0	0	0	0	0	0	0	0	0	0	0	0	0	0	0	0
178	0	0	0	0	0	0	0	0	0	0	0	0	0.2	0	0	0	0.2	0	0	0	0	0	0	0	0	0	0	0	0	0	0	0	0	0	0	0	0	0	0	0	0	0	0	0	0	0	0	0	0
179	0	0	0	0	0	0	0	0.143	0	0	0	0	0.143	0	0	0	0	0	0	0	0	0	0	0	0	0	0	0	0	0	0	0	0	0	0	0	0	0	0	0	0	0	0	0	0	0	0	0	0
180	0	0	0	0	0	0	0	0	0	0	0	0	0	0.143	0.143	0	0.143	0	0	0	0	0	0	0	0	0	0	0	0	0	0	0	0	0	0	0	0	0	0	0	0	0	0	0	0	0	0	0	0
181	0	0	0	0	0	0	0	0	0	0	0	0	0	0	0	0	0	0	0	0	0	0	0	0	0	0	0	0	0	0	0	0	0	0	0	0	0	0	0	0	0	0	0	0	0	0	0	0	0
182	0	0	0	0	0	0	0	0	0	0	0	0	0	0	0	0	0	0	0	0	0	0	0	0	0	0	0	0	0	0	0	0	0	0	0	0	0	0	0	0	0	0	0	0	0	0.167	0	0	0
183	0	0	0	0	0	0	0	0	0	0	0	0	0	0	0	0	0	0	0	0	0	0	0	0	0	0	0	0	0	0	0	0	0	0	0	0	0	0	0	0	0	0	0	0	0	0	0	0	0
184	0	0	0	0	0	0	0	0	0	0	0	0	0	0	0	0	0	0	0	0	0	0	0	0	0	0	0	0	0	0	0	0	0	0	0	0	0	0	0	0	0	0	0	0	0	0	0	0	0
185	0	0	0	0	0	0	0	0	0	0	0	0	0	0	0	0	0	0	0	0	0	0	0	0	0	0	0	0	0	0	0	0	0	0	0	0	0	0	0	0	0	0	0	0	0	0	0	0	0
186	0	0	0	0	0	0	0	0	0	0	0	0	0	0	0	0	0	0	0	0	0	0	0	0	0	0	0	0	0	0	0	0	0	0	0	0	0	0	0	0	0	0	0	0	0	0	0	0	0
187	0	0	0	0	0	0	0	0	0	0	0	0	0	0	0	0	0	0	0	0	0	0	0	0	0	0	0	0	0	0	0	0	0	0	0	0	0	0	0	0	0	0	0	0	0	0	0	0	0
188	0	0	0	0	0	0	0	0	0	0	0	0	0	0	0	0	0	0	0	0	0	0	0	0	0	0	0	0	0	0	0	0	0	0	0	0	0	0	0	0	0	0	0	0	0	0	0	0	0
189	0	0	0	0	0	0	0	0	0	0	0	0	0	0	0	0	0	0	0	0	0	0	0	0	0	0	0	0	0	0	0	0	0	0	0	0	0	0	0	0	0	0	0	0	0	0	0	0	0
190	0	0	0	0	0	0	0	0	0	0	0	0	0	0	0	0	0	0	0	0	0	0	0	0	0	0	0	0	0	0	0	0	0	0	0	0	0	0	0	0	0	0	0	0	0	0	0	0	0
191	0	0	0	0	0	0	0	0	0	0	0	0	0	0	0	0	0	0	0	0	0	0	0	0	0	0	0	0	0	0	0	0	0	0	0	0	0	0	0	0	0	0	0	0	0	0	0	0	0
192	0	0	0	0	0	0	0	0	0	0	0	0	0	0	0	0	0	0	0	0	0	0	0	0	0	0	0	0	0	0	0	0	0	0	0	0	0	0	0	0	0	0	0	0	0	0	0	0	0
193	0	0	0	0	0	0	0	0	0	0	0	0	0	0	0	0	0	0	0	0	0	0	0	0	0	0	0	0	0	0	0	0	0	0	0	0	0	0	0	0	0	0	0	0	0	0	0	0	0
194	0	0	0	0	0	0	0	0	0	0	0	0	0	0	0	0	0	0	0	0	0	0	0	0	0	0	0	0	0	0	0	0	0	0	0	0	0	0	0	0	0	0	0	0	0	0	0	0	0
195	0	0	0	0	0	0	0	0	0	0	0	0	0	0	0	0	0	0	0	0	0	0	0	0	0	0	0	0	0	0	0	0	0	0	0	0	0	0	0	0	0	0	0	0	0	0	0	0	0
198	0	0	0	0	0	0	0	0	0	0.125	0	0	0	0	0	0.125	0	0	0	0	0.125	0	0	0	0.125	0	0	0	0	0	0	0	0	0	0	0	0	0	0	0	0	0	0	0	0	0	0	0	0
200	0	0	0	0	0	0	0	0	0	0	0	0	0	0	0	0	0	0	0	0	0	0	0	0	0	0	0	0	0	0	0.143	0	0	0	0	0	0	0	0	0	0	0	0	0	0	0	0.143	0	0
201	0	0	0	0	0	0	0	0	0	0	0	0	0	0	0	0	0	0	0	0	0	0	0	0	0	0	0	0	0	0	0	0	0	0	0	0	0	0	0	0	0	0	0	0	0	0	0	0	0
202	0	0	0	0	0	0	0	0	0	0	0	0	0	0	0	0	0	0	0	0	0	0	0	0	0	0	0	0	0	0	0	0	0	0	0	0	0	0	0	0	0	0	0	0	0	0	0	0	0
203	0	0	0	0	0	0	0	0	0	0	0	0	0	0	0	0	0	0	0	0	0	0	0	0	0	0	0	0	0	0	0	0	0	0	0	0	0	0	0	0	0	0	0	0	0	0	0	0	0
204	0	0	0	0	0	0	0	0	0	0	0	0	0	0	0	0	0	0	0	0	0	0	0	0	0.143	0	0	0	0	0	0	0	0	0	0	0	0	0	0	0	0	0	0	0	0	0	0	0	0
205	0	0	0	0	0	0	0	0	0	0.143	0	0	0	0	0	0	0	0	0	0	0	0	0	0	0	0	0	0	0	0	0	0	0	0	0	0	0	0	0	0	0	0	0	0	0	0	0	0	0
207	0.083	0	0	0	0	0	0	0	0	0	0	0	0	0	0	0	0	0	0	0	0	0	0	0	0	0	0	0	0	0	0	0	0	0	0	0	0	0	0	0	0	0	0	0	0	0	0	0	0
208	0	0	0	0	0	0	0	0	0	0	0	0	0	0	0	0	0	0	0	0	0	0	0	0	0	0	0	0	0	0	0	0	0	0	0	0	0	0	0	0	0	0	0	0	0	0	0	0	0
209	0	0	0	0	0	0	0	0	0	0	0	0	0	0	0	0	0	0	0	0	0	0	0	0	0	0	0	0	0	0	0	0	0	0	0	0	0	0	0	0	0	0	0	0	0	0	0	0	0
210	0	0	0	0	0	0	0	0	0	0	0	0	0	0	0	0	0	0	0	0	0	0	0	0	0	0	0	0	0	0	0	0	0	0	0	0	0	0	0	0	0	0	0	0	0	0	0	0	0
212	0	0	0	0	0	0	0	0	0	0	0	0	0	0	0	0	0	0	0	0	0	0	0	0	0	0	0	0	0	0	0	0	0	0	0	0	0	0	0	0	0	0	0	0	0	0	0	0	0
214	0	0	0	0	0	0	0	0	0	0	0	0	0	0	0	0	0	0	0	0	0	0	0	0	0	0	0	0	0	0	0	0	0	0	0	0	0	0	0	0	0	0	0	0	0	0	0	0	0
215	0	0	0	0	0	0	0	0	0	0	0	0	0	0	0	0	0	0	0	0	0	0	0	0	0	0	0	0	0	0	0	0	0	0	0	0	0	0	0	0	0	0	0	0	0	0	0	0	0
218	0	0	0	0	0	0	0	0	0	0	0	0	0	0	0	0	0	0	0	0	0	0	0	0	0.2	0.2	0	0.2	0	0	0	0	0	0	0	0	0	0	0	0	0	0	0	0	0	0	0	0	0
219	0	0	0	0	0	0	0	0	0	0	0	0	0	0	0	0	0	0	0	0	0	0	0	0	0	0	0	0	0	0	0.167	0	0	0	0	0	0	0	0.167	0	0	0	0	0	0	0.167	0	0	0
222	0	0	0	0	0	0	0	0	0	0	0	0	0	0	0	0	0	0	0	0	0	0	0	0	0	0	0	0	0	0	0.2	0	0	0	0	0	0	0	0	0	0	0	0	0	0	0	0	0	0
223	0	0	0	0	0	0	0	0	0	0	0	0	0	0	0	0	0	0	0	0	0	0	0	0	0	0	0	0	0	0	0	0	0	0	0	0	0.167	0	0.167	0	0	0	0	0.167	0.167	0	0	0	0
224	0	0	0	0	0	0	0	0	0	0	0	0	0	0	0	0	0	0	0	0.091	0.091	0	0.091	0	0	0	0	0	0	0	0	0	0	0	0	0	0	0	0	0	0	0	0	0	0	0	0	0	0
226	0	0	0	0	0	0	0	0	0	0	0	0	0	0	0	0	0	0	0	0	0	0	0	0	0.2	0	0	0	0	0	0	0	0	0	0	0	0	0	0	0	0	0	0	0	0	0	0	0	0
227	0	0	0	0	0	0	0	0	0	0	0	0	0	0	0	0	0	0	0	0	0	0	0	0	0	0	0	0	0	0	0	0	0	0	0	0	0	0	0	0	0	0	0	0	0	0	0	0	0
228	0	0	0	0	0	0	0	0	0	0	0	0	0	0	0	0	0	0	0	0	0	0	0	0	0	0	0	0	0	0	0	0	0	0	0	0	0	0	0	0	0	0	0	0	0	0	0	0	0
229	0	0	0	0	0	0	0	0	0	0	0	0	0	0	0	0	0	0	0	0	0	0	0	0	0	0	0	0	0	0	0	0	0	0	0	0	0	0	0	0	0	0	0	0	0	0	0	0	0
230	0	0	0	0	0	0	0	0	0	0	0	0	0	0	0	0	0	0	0	0	0	0	0	0	0	0	0	0	0	0	0	0	0	0	0	0	0	0	0	0	0	0	0	0	0	0	0	0	0
231	0	0	0	0	0	0	0	0	0	0	0	0	0	0	0	0	0	0	0	0	0	0	0	0	0	0	0	0	0	0	0	0	0	0	0	0	0	0	0	0	0	0	0	0	0	0	0	0	0
232	0	0	0	0	0	0	0	0	0	0	0	0	0	0	0	0	0	0	0	0	0	0	0	0	0	0	0	0	0	0	0	0	0	0	0	0	0	0	0	0	0	0	0	0	0	0	0	0	0
233	0	0	0	0	0	0	0	0	0	0	0	0	0	0	0	0	0	0	0	0	0	0	0	0	0	0	0	0	0	0	0	0	0	0	0	0	0	0	0	0	0	0	0	0	0	0	0	0	0
234	0	0	0.333	0	0	0	0	0	0	0	0	0	0	0	0	0	0	0	0	0	0	0	0	0	0	0	0	0	0	0	0	0	0	0	0	0	0	0	0	0	0	0	0	0	0	0	0	0	0
235	0	0.125	0.125	0.125	0	0	0	0	0	0	0	0	0	0	0	0	0	0	0	0	0	0	0	0	0	0	0	0	0	0	0	0	0	0	0	0	0	0	0	0	0	0	0	0	0	0	0	0	0
236	0	0	0	0.167	0	0	0	0	0	0	0	0	0	0	0	0	0	0	0	0	0	0	0	0	0	0	0	0	0	0	0	0	0	0	0	0	0	0	0	0	0	0	0	0	0	0	0	0	0
237	0	0	0	0.143	0	0	0	0	0	0	0	0	0	0	0	0	0	0	0	0	0	0	0	0	0	0	0	0	0	0	0	0	0	0	0	0	0	0	0	0	0	0	0	0	0	0	0	0	0
238	0	0	0	0	0	0	0	0	0	0	0	0	0	0	0	0	0	0	0	0	0	0	0	0	0	0	0	0	0	0	0	0	0	0	0	0	0	0	0	0	0	0	0	0	0	0	0	0	0
240	0.25	0.25	0	0.25	0	0	0	0	0	0	0	0	0	0	0	0	0	0	0	0	0	0	0	0	0	0	0	0	0	0	0	0	0	0	0	0	0	0	0	0	0	0	0	0	0	0	0	0	0
241	0	0	0	0	0	0	0	0	0	0	0	0	0	0	0	0	0	0	0	0	0	0	0	0	0	0	0	0	0	0	0	0	0	0	0	0	0	0	0	0	0	0	0	0	0	0	0	0	0
242	0.125	0	0	0.125	0	0	0	0	0	0	0	0	0	0	0	0	0	0	0	0	0	0	0	0	0	0	0	0	0	0	0	0	0	0	0	0	0	0	0	0	0	0	0	0	0	0	0	0	0
243	0	0	0	0	0	0	0	0	0	0	0	0	0	0	0	0	0	0.167	0	0	0	0	0	0.167	0	0	0	0	0	0	0	0	0	0	0	0	0	0	0	0	0	0	0	0	0	0	0	0	0
244	0.125	0	0	0	0	0	0	0	0	0	0	0	0	0	0	0	0	0.125	0	0	0	0	0	0	0	0	0	0	0	0	0	0	0	0	0	0	0	0	0	0	0	0	0	0	0	0	0	0	0
245	0	0	0	0	0	0	0	0	0	0	0	0	0	0	0	0	0	0	0	0	0	0	0	0	0	0	0	0	0	0	0	0	0	0	0	0	0	0	0	0	0	0	0	0	0	0	0	0	0
247	0	0	0	0	0.2	0.2	0	0	0	0	0	0	0	0	0	0	0	0	0	0	0	0	0	0	0	0	0	0	0	0	0	0	0	0	0	0	0	0	0	0	0	0	0	0	0	0	0	0	0
248	0.25	0	0	0	0	0	0	0	0	0	0	0	0	0	0	0	0	0	0	0	0	0	0	0	0	0	0	0	0	0	0	0	0	0	0	0	0	0	0	0	0	0	0	0	0	0	0	0	0
249	0	0	0	0	0	0.167	0	0	0	0	0	0	0	0	0	0	0	0	0	0	0	0	0	0	0	0	0	0	0	0	0	0	0	0	0	0	0	0	0	0	0	0	0	0	0	0	0	0	0
250	0	0	0	0	0	0	0	0	0	0	0	0	0	0	0	0	0	0	0	0	0	0	0	0	0	0	0	0	0	0	0.1	0	0	0	0	0	0	0	0	0	0	0	0	0	0	0.1	0	0	0
251	0	0	0	0	0	0	0	0	0	0	0	0	0	0	0	0	0	0	0	0	0	0	0	0	0	0	0	0	0	0	0	0	0	0	0	0	0	0	0	0	0	0	0	0	0	0	0	0	0
253	0	0	0	0	0	0	0	0	0	0	0	0	0	0	0	0	0	0	0	0	0	0	0	0	0	0	0	0	0	0	0	0	0	0	0	0	0	0	0	0	0	0	0	0	0	0	0	0	0
255	0	0	0	0	0	0	0	0	0	0	0	0	0	0	0	0	0	0	0	0	0	0	0	0	0	0	0	0	0	0	0	0	0	0	0	0	0	0	0	0	0	0	0	0	0	0	0	0	0
261	0	0	0	0	0	0	0	0	0.2	0	0	0	0	0	0	0	0	0.2	0	0	0	0	0	0	0	0	0	0	0	0	0	0	0	0	0	0	0	0	0	0	0	0	0	0	0	0	0	0	0
263	0	0	0	0	0	0	0	0	0	0	0	0	0	0	0	0	0	0	0	0	0	0	0	0	0	0	0	0	0	0	0	0	0	0	0	0	0	0	0	0	0	0	0	0	0	0	0	0	0
265	0	0	0	0	0	0	0	0	0	0.167	0	0	0	0	0	0	0	0	0	0	0	0	0	0	0	0	0	0	0	0	0	0	0	0	0	0	0	0	0	0	0	0	0	0	0	0	0	0	0
268	0	0	0	0	0	0	0	0	0.167	0	0.167	0	0	0	0	0	0	0	0	0.167	0.167	0	0	0	0	0	0	0	0	0	0	0	0	0	0	0	0	0	0	0	0	0	0	0	0	0	0	0	0
269	0	0	0	0	0	0	0	0	0	0	0	0	0	0	0	0	0	0	0	0	0	0	0	0	0	0	0	0	0	0	0	0	0	0	0	0	0	0	0	0	0	0	0	0	0	0	0	0	0
270	0	0	0	0	0	0	0	0	0	0	0	0	0	0	0	0	0	0	0	0	0	0	0	0	0	0	0	0	0	0	0	0	0	0	0	0	0	0	0	0	0	0	0	0	0	0	0	0	0
272	0	0	0	0	0	0	0	0	0	0	0	0	0	0	0	0	0	0	0	0	0	0	0	0	0	0	0	0	0	0	0	0	0	0	0	0	0	0	0	0	0	0	0	0	0	0	0	0	0
273	0	0	0	0	0	0	0	0	0	0	0	0	0	0	0	0	0	0	0	0	0	0	0	0	0	0	0	0	0	0	0	0	0	0	0	0	0	0	0	0	0	0	0	0	0	0	0	0	0
275	0	0	0	0	0	0	0	0	0	0	0	0	0	0	0	0	0	0	0	0	0	0	0	0	0	0	0	0	0	0	0	0	0	0	0	0	0	0	0	0	0	0	0	0	0	0	0	0	0
276	0	0	0	0	0	0	0	0	0	0	0	0	0	0	0	0	0	0	0	0	0	0	0	0	0.143	0	0	0	0	0	0	0	0	0	0	0	0	0	0	0	0	0	0	0	0	0	0	0	0
278	0	0	0	0	0	0	0	0	0	0	0	0	0	0	0	0	0	0	0	0	0	0	0	0	0	0	0	0	0	0	0	0	0	0	0	0	0	0	0	0	0	0	0	0	0	0	0	0	0
279	0	0	0	0	0	0	0	0	0	0	0	0	0	0	0	0	0	0	0	0	0	0	0	0	0	0	0	0	0	0	0	0	0	0	0	0	0	0	0	0	0	0	0	0	0	0	0	0	0
280	0	0	0	0	0	0	0	0	0	0	0	0	0	0	0	0	0	0	0	0	0	0	0	0	0	0	0	0	0	0	0	0	0	0	0	0	0	0	0	0	0	0	0	0	0	0	0	0	0
281	0	0	0	0	0	0	0	0	0	0	0	0	0	0	0	0	0	0	0	0	0	0	0	0	0	0	0	0	0	0	0	0	0	0.2	0	0.2	0	0	0	0	0	0	0	0	0	0	0	0.2	0
282	0	0	0	0	0	0	0	0	0	0	0	0	0	0	0	0	0	0	0	0	0	0	0	0	0.125	0	0	0.125	0	0	0	0	0	0.125	0	0	0	0	0	0	0	0	0	0	0	0	0	0	0
283	0	0	0	0	0	0	0	0	0	0	0	0	0	0	0	0	0	0	0	0	0	0	0	0	0	0	0	0	0	0	0	0	0	0	0	0	0	0	0	0	0	0	0	0	0	0	0.25	0	0
284	0	0	0	0	0	0	0	0	0	0	0	0	0	0	0	0	0	0	0	0	0	0	0	0	0	0	0	0	0	0	0.143	0	0	0	0	0	0	0	0	0.143	0	0	0	0	0	0	0.143	0	0
287	0	0	0	0	0	0	0	0	0	0	0	0	0	0	0	0	0	0	0	0	0	0	0	0	0	0	0	0	0	0	0	0	0	0	0	0	0	0	0	0	0	0	0	0	0	0	0	0	0
288	0	0	0	0	0	0	0	0	0	0	0	0	0	0	0	0	0	0	0	0	0	0	0	0	0	0	0	0.2	0	0.2	0	0	0	0.2	0	0.2	0	0.2	0	0	0	0	0	0	0	0	0	0	0
289	0	0	0	0	0	0	0	0	0	0	0	0	0	0	0	0	0	0	0	0	0	0	0	0	0	0	0	0	0	0	0	0	0	0	0	0	0	0	0	0	0	0	0	0	0	0	0	0	0
291	0	0	0	0	0	0	0	0	0	0	0	0	0	0	0	0	0	0	0	0	0	0	0	0	0	0	0	0	0	0	0	0	0	0	0	0	0	0	0	0	0	0.167	0	0	0	0	0	0	0.167
292	0	0	0	0	0	0	0	0	0	0	0	0	0	0	0	0	0	0	0	0	0	0	0	0	0	0	0	0	0	0	0	0	0	0	0	0	0	0	0	0	0	0	0	0	0	0	0	0	0
293	0	0	0	0	0	0	0	0	0	0	0	0	0	0	0	0	0	0	0	0	0	0	0	0	0	0	0	0	0	0	0	0	0	0	0	0	0	0	0	0	0	0	0	0	0	0	0	0	0
294	0	0	0	0	0	0	0	0	0	0	0	0	0	0	0	0	0	0	0	0	0	0	0	0	0	0	0	0	0	0	0	0	0	0	0	0.167	0	0.167	0	0	0	0	0	0	0	0	0.167	0.167	0
304	0	0	0	0	0	0	0.167	0	0	0	0	0	0	0	0	0	0	0	0	0	0	0	0	0	0	0	0	0	0	0	0	0	0	0	0	0	0	0	0	0	0	0	0	0	0	0	0	0	0
[truncated: 193 more columns]
